# Supplementary material for: A path-based analysis of infected cell line and COVID-19 patient transcriptome reveals novel potential targets and drugs against SARS-CoV-2
Source: Res Sq. 2022 Mar 21:rs.3.rs-1474136. Preprint. [Version 1] doi: 10.21203/rs.3.rs-1474136/v1 (PMC9013431; doi:10.21203/rs.3.rs-1474136/v1)
Supplement: Supplement 1 [file 9db7445079e10a3b10446815.xlsx]

## Sheet: S1
Supplementary Table S1: List of top 100 Central Genes present in Activated & Repressed TopNets across different cell lines post SC2 infection
A549 Cell Line			A549+ACE2 Cell Line			Calu3 Cell Line			Vero Cell Line			NHBE Cell Line
Activated	Repressed		Activated	Repressed		Activated	Repressed		Activated	Repressed		Activated	Repressed
NFKB1	EPHB3		GABPA	CDC45		NFKBIA	S1PR5		NFKBIA	CPSF3		AK5	Not Available
FYN	ASF1B		DNAJC14	CDC7		NOD2	GNA12		MAP3K8	POLR2B		GPT
REST	CC2D1A		HCFC1	TRIP13		MAP3K8	CCR7		NGFR	EGF		AK7
ROCK1P1	EFNB2		ACSF3	KIF23		NFKB1	LIG1		NOD2	RAB37		ALDH18A1
EGFR	CRIP2		CPSF7	TIMELESS		PIK3R1	CCL26		MAP3K14	ITGA4		AARS2
PRUNE2	ASPSCR1		EAF1	GINS1		NGFR	CD14		TRAF1	MNAT1		EARS2
UNC5B	ANKS1A		DDOST	ORC2		NKIRAS1	PIK3R2		CAMKK1	PRKACA		NT5M
MAP2	CTCF		FBXW11	ORC6		RIPK2	LRP1		RIPK2	RAD21		AK2
L1CAM	DNAJB2		FBXO28	KIF11		IKBKB	ADCY2		TRAF2	RAP1A		ALDH4A1
TSC22D3	CRK		CSAD	NCAPG		NFKB2	KCNJ12		ANKS4B	RAB5A		GCLM
ETS1	CHGB		SP3	CCNE1		TRAF1	F8		NFKB1	CEP70		ESRRA
PDE2A	BFAR		COPS2	MCM3		BCL10	APOE		TNFRSF9	IARS2		GGT7
NGEF	EFNB1		DMAP1	DLGAP5		NOD1	PRKACA		HIVEP3	DLGAP5		GLUD1
VAV1	CIAO1		SP1	TOPBP1		CSNK2A2	FURIN		LRSAM1	CTCF		CTH
SPHK1	ATF6		ATF1	BDP1		TRAF6	CACNA1A		TRADD	NME7		AGXT
RASA1	CHEK2		DCP1A	POLE2		PRKCI	AK5		ARRB2	PHF5A		GOT1
PLCG2	RYK		E2F4	ORC3		CSNK1A1	SYK		DNAJA3	SUPT16H		AK4
WASF2	AK2		DNAJC24	GINS2		TBK1	APBB1		RIPK1	RNMT		PDE11A
PRKCA	RASA1		CDKL3	LOXL4		RIPK1	VAV3		TNFSF9	CMTM3		ADCY9
CD226	EFNB3		CCDC137	DIAPH1		MAP3K1	NME3		NFKB2	ITCH		CANT1
PAG1	NGEF		BRD9	CINP		FBXW11	ANAPC10		TRAIP	CPSF2		ADCY7
SH3BP2	AKT3		FBXL6	GALT		EP300	KAT5		IKBKG	CTPS2		CDK3
TOM1L1	DOK4		EP300	NIF3L1		ERC1	GULP1		CASP10	MAPK1		ENTPD1
EFNA5	BCAS1		ADSL	DDAH2		BTRC	NOS1AP		MEF2A	HIPK1		AMPD2
PTPN21	PIK3R3		EDC4	CLN3		BARD1	SNTB2		TNFRSF11A	AURKA		TRIM46
MAPT	PCYT2		DHX8	SEMA4G		MALT1	CDIPT		CASP2	WASL		GMPR2
MAPK11	ANGPT1		EME1	CHEK1		MAP3K2	MAEA		DTNB	TTK		NT5C2
MAST1	ANXA9		FCF1	PBLD		NKIRAS2	GNB5		RAPGEF4	STX2		ADCY4
ANK2	EPHB6		DPM1	PLSCR3		MAP3K14	TGFBR1		CRY1	STAM2		PDE8A
PSD	CEACAM1		GABPB1	CYB5R2		TNFRSF9	PI4K2A		RELA	MAPK3		ADCY3
HTT	ATP6V0D1		FRA10AC1	AFG3L2		MAP3K7	PI4KB		TNFRSF19	PIK3CA		DCK
YES1	ARMC5		FBXW2	IDE		CDC34	INPP4A		NOD1	VCAN		ADCY6
STAT3	VAV3		CDK5RAP1	BRCA2		PTPN1	BECN1		HDAC4	NEK2		PDE2A
HBEGF	PI4KB		FBXO22	IGF2		CHUK	IL1R1		MAP3K5	CBLB		ADSL
FGF2	SYK		BMS1P4	NR3C1		CASP1	GNG4		EP300	DUSP3		STRN4
AKAP12	EPHA4		CCDC77	ATR		SLC25A4	PI4KA		TANK	ACO1		DLG4
AGAP2	ITGB2		FAM32A	BACH1		MAPK1	FYN		TRAFD1	GTF2B		ADCY2
GRB10	RHOG		EBNA1BP2	MLH1		ATM	LAT		BAG4	APPL1		ENPP1
TGFA	TXK		ALKBH3	STAT5A		ESRRA	IRS1		ABL1	ABI1		POLR2A
PLD1	E2F1		DPM3	CAMK2G		CTCF	IGF1R		ESRRA	CENPH		ADCY1
ADAM17	MCM3		APPL2	RBBP8		HDAC3	CARD11		TRIM37	TGFB1		ENTPD6
PRKCI	POP7		EXOSC4	RAD51		COMMD1	PIK3CD		MAP2K1	LY6G5C		ADA
PRKAG1	MCM2		CHMP2A	FANCG		ABL1	RRM2B		HDAC5	NDC80		CDA
CSNK1G3	LIG1		COMMD2	PARP1		HDAC5	PTPN6		RTN4R	MEST		PARP6
APOE	DTL		EIF1AD	CDK2		CUL1	NOTCH1		RPS6KA1	CENPA		ENTPD4
SPTBN4	MCM6		EME2	SIRT4		MAVS	CRKL		CASP3	NEK5		LYN
CEP290	CDKN1A		BMS1	GRIP1		RPS6KA1	TIAM1		SLC25A4	TGFB2		FHIT
ADCY2	CDKN2C		COPS7B	FANCI		MED19	NRAS		CASP6	KIFAP3		E2F1
SP1	CCNE2		CUL4A	MLH3		IKBKG	PIK3CB		HIRIP3	IDH1		NMNAT1
SPTBN2	FEN1		CREBBP	HMG20B		CASP10	TGFBR2		BCL10	CSK		IL7
MAPK13	POLA1		DUS1L	BARD1		ARRB2	PROC		GATA3	PARM1		ENTPD5
CBS	CDK2		DDX55	XRCC3		TRAFD1	SOS1		ERC1	YY1		ITPA
PKN1	HIC1		COQ4	ATM		LTB	OCRL		MAPK14	DENR		NMNAT3
PCK2	MYBL2		EMG1	TOP3A		RELA	AK7		MAVS	DTWD2		CD22
NEDD4	BLM		ALG10	USP11		PTPN13	RILPL2		PTPN1	NPL		RRM2B
HBP1	MCM10		ACP2	C5AR1		TANK	INPP5E		IKBKB	MCCC2		HIRIP3
CDS1	BRCA1		EXOSC3	DMC1		CAMKK1	AGXT		NKIRAS2	BLCAP		AICDA
VLDLR	BRI3BP		B3GAT3	E2F1		MAP3K3	SOCS6		CDC34	NUF2		DPF1
KHDRBS3	POLA2		FBXW8	BRCA1		MEF2A	LEPR		IRAK2	NRSN2		PLCG1
PDE9A	RPA1		DPCD	FANCD2		AURKA	SCN5A		MED19	PLCG1		GDA
PRKCE	CLN6		EIF2B1	GRIK2		IKZF3	JAK1		FBXW11	PAG1		FDXR
EZH1	CDCA7L		AQR	BLM		LRSAM1	ANPEP		GPBP1L1	NCK2		OAT
PSPH	DUSP2		ASB6	CDH24		BIRC2	PI4K2B		CSNK1A1	ATM		CBS
N4BP3	ACAP3		EFCAB7	PLCB4		TRAF2	SOCS7		MAP2K4	KIF11		AP2A1
HHAT	MCM7		CTR9	GOLGA4		HDAC4	INPP5B		ARRB1	ACADM		ASS1
SRR	BMP7		FUBP3	EHMT2		MAP3K5	DGKZ		TRAF3	SLC9A1		STAT5A
MYH9	SKP2		FBXW9	CREBBP		MAPK14	MRAS		NKIRAS1	NUP37		NLGN3
RXRA	GINS2		FEN1	EP300		BAG4	ENTPD1		CSNK2A2	RRM1		TST
PAFAH1B2	DSCC1		CCDC71	CNTN2		ARRB1	GNAI1		MAP3K3	NTPCR		SYK
EPB41	CSTF1		DPP9	CARM1		TNFRSF11A	PLG		MAP2K5	ENTPD4		PYCR2
YY1	CDC45		ARHGAP1	TIAM1		SPOP	ARHGAP4		MAP3K1	SNAP23		PLCB1
TAF1	ATAD2		FBXL18	PICK1		CASP3	CRIP2		TRAF6	NCBP2		FARSA
ZNF274	AKR7A2		FAM114A2	EFNB2		IRAK2	GPER1		MAP3K2	NUP107		PTPN6
CEBPG	DGCR8		EXOC3	EFNA5		CARD11	PBX3		PIK3R1	CENPK		DHRS1
NFKB2	POLE2		DCAF10	ADCY3		TRADD	CENPA		MAP3K7	BDH2		PIK3R1
CDH2	DNMT1		DBNL	PALB2		HIVEP3	INPP4B		ACTA1	ITGB3BP		GNAI1
ZEB1	CTDP1		DCDC1	EGFR		DNAJA3	DMD		ZFPM2	IFNAR1		EGFR
SCYL2	DAG1		ADPRHL1	PLCB1		TNFSF9	SOS2		BARD1	ALG5		GP6
ELF1	NOTCH1		ACOT8	EFNB1		ANKRD33B	PTGDR2		CTCF	RAB4A		GNAL
FGF13	CDC25A		ALG10B	APTX		CASP2	PDE3B		BMPR2	FHL1		IDH2
RNF2	AVPI1		DHRS2	PLCG1		IRS2	MARK2		CUL1	CLUAP1		HIRA
UBE2E1	CENPL		EXD3	ACKR3		CASP6	MAST2		COMMD1	ABCD3		DUSP2
ITPR1	KAT2A		ROCK1P1	PTGDR2		TRIM37	PAG1		CHUK	TIPIN		DYRK1B
DMD	WDHD1		MAFF	LIPG		DTNB	ADSL		PTPN13	RPA2		CLK3
ZNF277	ARRB2		BCL11A	CCNB3		MAFF	MAST1		CNTF	CAT		CDC45
ATXN1	BCL2L11		CUL7	ATF1		TNFRSF19	EPHA10		PRKACA	RABL3		CDK6
CREB5	DARS2		NR1D1	MED4		CRADD	AARS2		MAPK1	PIK3C3		DYRK2
MAF	DCK		BHLHE40	PRKDC		CD22	CUEDC2		ZFPM1	OCRL		BCKDK
TMEM216	BEND6		NGFR	TREX1		NLRP1	GCAT		DYRK4	GMFB		EFNA3
EPHB2	DCLRE1B		ZBTB17	RRAD		RELB	PKIA		CSNK1G2	HMMR		ACY1
SMAD4	CCNO		PRDM1	RXRA		BMPR2	PEX5		NOTCH1	RBPJ		GTF2F1
XRCC4	LZTR1		NFKBIA	GNG2		TRAIP	OIP5		AURKA	KITLG		DYRK4
SIN3B	POLE		CCNT2	CASP1		SERPINB9	ABCA1		MALT1	CPNE4		CSNK2A2
SNTB1	EXO1		POU2F2	ADCK1		BCL11A	TRIM46		RELB	CLDN11		FASTK
SETDB1	FGFR2		REST	CAMKK2		E2F3	PDE8A		CAMKK2	RPS6KA3		FASTKD5
SRF	RAD21		PCF11	RAD21		NUAK1	GGCX		ATM	RBBP8		CDK5
TCF12	RFC2		PPARGC1A	BCKDK		MAP2K4	RRM1		BTRC	NNT		ACVR1B
SMARCC1	PBK		NFKB1	VAC14		GAS7	PROS1		CLK4	MBP		ABCF3
RBL2	RFC4		CTCF	MAPKAPK5		PTK2B	STRN4		PRKCI	NFU1		GTF2H1
XDH	DLGAP5		MXI1	RAD18		IRF9	SERPINB6		SP1	CNOT6		ADCK2

## Sheet: S2
Supplementary Table S2: List of top 100 Upregulated and Downregulated DEGs across different cell lines post SC2 infection
A549 Cell Line			A549+ACE2 Cell Line			Calu3 Cell Line			Vero Cell Line			NHBE Cell Line
Activated	Repressed		Activated	Repressed		Activated	Repressed		Activated	Repressed		Activated	Repressed
BEX2	LDLRAP1		PPIB	LOXL2		KIF6	PRODH		TRAF1	NXNL2		CTRL	Not Available
ADM2	CFP		MRPS31	TREX1		CD274	TMEM104		NOD2	U2AF1L4		GPT
FUT1	EPHB3		TIGD2	IDE		BOC	PPIB		PLA2G4C	CCL28		FSCN2
ZNF277	MED26		TNFAIP6	VAMP1		SLC15A3	PDE1A		NHLH1	HESX1		PDE11A
SUMO3	SPDEF		LTB	KCNJ11		PGM5	RPGRIP1		SCGB3A2	RAB37		TNIP3
PMAIP1	NCALD		ST8SIA1	FSCN2		PLXNA4	S1PR5		PER1	XAF1		BSN
NDUFA4L2	ALG14		ALDH6A1	LPAR6		TRAF1	AGXT		ADM2	CLEC2D		CD22
ULBP1	SPIB		DBR1	AS3MT		NFKBIA	MOB1B		NMB	SPATA12		B3GALT5
FAM90A1	RASD1		FRMD4A	ZNF81		P2RY6	COL21A1		DUSP8	GSG1		CCNB3
ANK2	EPN3		GABPA	KMT2C		XAF1	ZNF774		CTRC	OLFM1		S100A5
FGF13	POLA1		DISP2	PSCA		BATF2	LRP1		MAP3K8	ELOVL3		IL7
SLC15A3	METTL7A		POLA1	GRIP1		AOX1	CCL26		NFKBIA	NDUFA4L2		FHIT
PCDH1	FAM111B		ATP6V1G2	BTD		ZBTB20	TICRR		GATA3	OR7D2		SCN5A
ALDH1L2	OLFML3		MYH14	TNFSF12		KANK3	LDLRAP1		SLC25A25	UNC5CL		KIRREL3
DHRS2	SNTB2		ZNF774	LY6G5C		IL12A	HPX		MMP25	B3GALT1		PRDM7
SCG5	NRG4		WNK4	BRCA2		DUSP23	CACNB4		OTUD1	VNN1		KIAA0319
USO1	NRGN		PIF1	ATP2A1		PRDM1	NFASC		PLEKHA4	WDR63		SLC22A4
PRUNE2	OPA3		DLX2	HSD17B6		ART4	LHX6		CHAC1	TP53INP1		GMFG
IFNGR1	ANKS4B		SLC7A8	YOD1		OAS2	PAG1		CACNB2	ABCC11		ADAMTS4
ETNK1	ARHGAP33		ATP7B	MEIG1		TRANK1	CCNB3		MYLK3	CMYA5		BEGAIN
ARRDC4	VAV3		FGF7	NIPAL4		TMEM140	GNPDA2		PIWIL4	MEST		SYCP3
CDCP1	TREX2		DHRS2	LDLRAP1		IDO1	GMFG		BHLHE41	PAIP2B		RASD1
ASS1	BAAT		PRSS3	PARVA		LTB	RAPGEF4		TNFSF15	LY6G5C		XAF1
RCN1	NEB		PER1	TNFRSF19		LMO2	BEGAIN		PER2	ZNF432		RECQL4
SORCS2	NCAPD3		ZNF429	MAGIX		TNFRSF9	SNTB2		PDE4B	EGF		DTNBP1
SLC16A6	DDOST		FBXO15	TSHZ1		LGR6	NEB		CYP2S1	RNF165		KAZALD1
MYH9	PEG10		FOXC2	NDUFA4L2		SP110	PIK3R2		RGMA	SPINK9		SYT5
CHAC1	TICRR		CFP	NEURL2		NRXN3	IGSF6		ZFPM2	NDUFA5		KIF26A
N4BP3	TF		TNK1	LRP11		HEATR6	NKD1		NGFR	CENPH		HSD17B6
HERC6	MCM10		FOSB	GFM1		HERC6	ITPKA		CSRNP1	HNMT		TXNDC12
ROCK1P1	DISP2		ROCK1P1	PCBD2		ZNF92	POLA1		BACH2	TMEM217		ANKRD44
CYTH4	FGFR3		WRAP53	UBA7		LAMP3	TMEM52		SARM1	KITLG		CES1
MAF	ADAT3		ESCO2	GPM6B		PPP4R2	RGPD1		IRAK2	AS3MT		TNFAIP6
ITGA2	AQP3		GPR156	CTSV		ARL8B	FAM78A		NR4A2	SPTLC3		EID3
CBS	SPTBN5		HYPK	HBA2		NDUFA4L2	LSP1		DHRS2	ITGA4		POLR2J2
RGMB	RPS6KL1		PEX10	HERC6		PTAFR	RRM2B		SCNN1D	BET1		AADAC
REST	GLA		TG	PRRC1		KMO	NRG4		TNNC2	ACADSB		PELI2
FHIT	PHKG1		UBAC1	KLKB1		PDE4B	CDH7		NFKBID	ASB9		ACACB
RGPD5	SLC25A10		LY75	CBR3		UNC13A	FLRT2		MPP4	DGKB		NRL
CDKN1C	FEN1		PLIN1	SYNC		NOD2	LHFPL5		ANKRD23	KMO		CAMK1D
SLFN5	CCK		PNPLA3	PLEKHG6		HERC5	RRAGB		N4BP3	NEK5		HIRIP3
TSEN15	TONSL		C4B	ANKS1B		DOC2B	METTL7A		CREB5	PDE3B		DDIT4L
TMEM156	AP1M2		NR1D1	KMO		C1QTNF1	POU2AF1		RELB	IFT80		CLIC2
IL7	LIPE		FGF18	PLTP		POLR2A	SPIB		KCNE4	FZD6		ISL2
PKP2	MDGA1		ANKRD36B	AFG3L2		FOSB	LRRC45		DUSP2	HGD		SEMA5B
SYT5	ASF1B		ESPL1	CYP2D6		CHAC1	CCDC151		GFI1	SLC36A4		VNN1
TSC22D3	GGT5		ZNF432	FUT1		BBC3	PDGFD		PIM3	PIGN		AK5
CALCRL	CHTF18		KCNN1	PDZD11		EDN2	EPN3		NEDD9	MRPL50		MAP4K1
MAP2	DTL		CT62	CDC45		IKZF3	MT1A		AGXT	NOSTRIN		SHBG
CYP2E1	BCAS1		DDR2	MGAT3		NACAD	SIK3		ANKS4B	TSPAN6		C1QTNF1
PIWIL2	WFIKKN1		BHLHE41	KCNJ14		ULBP1	MXD3		CACNG4	CETN3		EXOC6
NLRP1	SYTL5		PDZD7	RASSF4		OTUD1	RECQL4		CCBE1	SULT1B1		LBX2
UNC5B	LRRC45		MAFF	ZFYVE9		APOL6	SYT5		CD180	CYBRD1		NT5M
UPK1A	MXD3		CAMKK1	CLTB		RGMB	DICER1		INA	KLHL24		PHKG1
SPAG4	DOK4		NHEJ1	BOK		DHX58	UNKL		KCNF1	FBXO15		LCORL
FYN	PIK3R3		OR2AT4	DPP4		CYP1B1	CRYM		MYPN	ACSM3		ARHGEF25
TNFSF4	PCSK9		NGFR	CAMK2G		FRMD4A	PROC		PON3	YIPF6		XK
AMPD3	RNF43		VPS11	POU2AF1		CX3CL1	FGFR3		PRDM16	SNAP23		PIWIL4
ICA1	ALDH4A1		PMAIP1	MTSS1		HIC1	PCSK6		SIM2	C1GALT1C1		MEIG1
RRAGD	SFXN2		RHBDL2	HSD17B2		RUNX2	DSEL		SLC22A1	ASAH1		DUSP2
BCAT1	BHMT2		UTS2B	NCAPG2		ALDH1L2	AK5		STC1	OAT		GP6
HRK	GINS2		SH3BP1	RFESD		PMAIP1	DCDC1		TBX1	HSD17B11		ROS1
RAET1E	IL17RB		UPF1	CRLF1		CREB5	RAB3IL1		TRIM69	TMTC3		GNMT
AATK	MAGIX		DUSP8	ANKHD1-EIF4EBP3		TRPM6	B9D1		XDH	PCMTD1		SOD1
IGF2BP2	ANGPT1		TNXB	SLAMF7		PRAM1	ATP6V1B1		IL12A	GLCE		VPS13B
SULT1C2	PIGQ		ZNF92	CD274		SULT1C2	WNT10B		NR2F1	ACADM		RAB3IL1
MYPN	RECQL4		NFKBIZ	BEST3		NR1I3	BORA		SLC6A12	ACTR6		OLFM1
NIPAL4	E2F1		LYST	CENPI		PCK2	TM7SF2		FUT4	PROS1		CCDC127
ABCA1	ANXA9		CUL7	DIRAS2		PARP14	TMCO6		ACTA1	FKBP7		GLDC
IL15RA	SDF2L1		PYGM	APBA1		RND1	PRDM16		FOXC2	GTF2H5		RND1
BACH1	NR4A2		AP3B2	C5AR1		IFIT5	RERG		HIVEP2	SERINC3		PPIC
PCK2	PASK		CYP27A1	ZNF44		RASGRP3	MNS1		RAP1GAP	ZMPSTE24		UPK1A
EGLN3	ARHGAP30		CMYA5	WARS2		BDKRB2	OPA3		CPEB3	MRPL13		IRAK2
HHIP	VAMP1		BCL11A	EDN2		ROCK1P1	TFR2		MMP17	MCCC2		CCR10
MAFF	MGAT5B		PHKG1	LIPG		MEIG1	SCARA3		PLK3	CD109		DNAJC14
TNFRSF9	ZNF696		MEFV	OLFML2A		TLR6	FAM81A		NR1D1	KLRG1		DAND5
UGCG	WDR90		KHDRBS3	ATP8B2		SLFN5	HES6		DDR2	NRG4		GFI1
IRAK2	MPP2		CYP2E1	DNAH7		ENKUR	ASIC1		PRDM1	WNK3		BNC2
HBEGF	ELOVL3		ABCC11	WNT9A		CTH	SNRNP25		CYP1B1	PIK3R3		RPS6KL1
ANTXR2	MCM3		ZBTB11	BEGAIN		UBE2Q2P1	PIGQ		MFSD2A	PDZK1		KCNN2
ASB2	ZNF28		SCAI	AGTPBP1		TNIP3	APOD		GJA3	VPS26A		HOXA9
AKT3	SPC24		BMF	SNX15		IFNGR1	MDH1B		SPRY4	MED31		EXOSC1
DDX10	POC1A		CALCRL	ATP6V0A4		HSH2D	ZMYND10		ZNF764	CHRNA5		DNER
VLDLR	COMMD4		COL9A3	NES		MAP3K8	RAB36		DHX58	FPGT		LTB
PLA2G4C	CYP2C19		MPP1	ZNF704		FUT1	HHIP		TBC1D10A	GSTO2		SYN2
BEST1	TMEM104		ACAP1	CDK18		IL15	KCNJ12		AMH	YIPF5		MYD88
ZNF774	MCM2		NCKAP5	LPAR3		NLRP1	OAZ3		SPRED3	APOBEC3C		SAMD11
RUNX2	SULT1A2		PER3	ELOVL6		CSPP1	MEF2B		ING1	BCAS2		OR8A1
FEZ1	UPK3B		ARHGAP33	COL22A1		HSD17B14	IL17RB		ZNF500	CHURC1		PIF1
MAPK13	TMEM53		ZNF121	PBX4		CASP1	CDH23		ZNF276	TMEM67		DHDH
GPR160	CDKN2C		DNAH5	PRAM1		IRAK2	PSD		BDKRB2	LPCAT2		NR2C2AP
CYP4V2	MAP2K6		ZNF57	CNTN2		HIVEP2	VASH1		KCNN1	SRBD1		PRDM5
LRCH3	EME2		ACHE	DTNBP1		FLT3LG	CTRC		PPARGC1B	SPTSSA		WNT11
TRAF1	TNFSF15		TTC37	TRIM34		PTGER2	LYNX1		DHX37	PSMD10		IRF9
TCP11L2	CCNE2		IL23A	WRNIP1		CYTH4	CACNA1D		MAST1	HLTF		CDC45
IKZF5	GCAT		ZNF596	FBXO27		ZNFX1	JRK		ISL2	IFNAR1		CETN3
SESN2	HAMP		DBP	CCNB3		ZNF546	WDR63		CD3EAP	COMMD8		MED26
PODXL	PIGR		IQUB	IDH2		PHLDB2	NUDT8		HIC1	MMAA		GALNT16
ACHE	OR10G3		NFKBID	FADS1		KLF10	SMARCA1		ZNF821	ZBTB8OS		BORA
ABLIM3	CELSR1		CYP1A2	NPL		FSCN2	TTC8		ZBTB48	PIGK		ANK2

## Sheet: S3
Supplementary Table S3: We reported the Gene Ontology results for the various viruses first done using the PANTHER and then next we used the PANTHER data for parent-child relationship analysis using REVIGO software. The gene ontology analysis was perfromed using top 100 central genes present in the Activated TopNet for each virus and using the customized reference background (which is provided in…
SC2_A549		PANTHER result											REVIGO result
GO biological process complete	reference - REFLIST (7809)	top_100 (105)	top_100 (expected)	top_100 (over/under)	top_100 (fold Enrichment)	top_100 (raw P-value)	top_100 (FDR)			TermID	Name	Frequency	Value	Uniqueness	Dispensability	Representative
regulation of dense core granule biogenesis (GO:2000705)	2	2	0.03	+	74.37	0.00103	0.0341			GO:0002376	"immune system process"	16.119	-2.646	1	0	"immune system process"
negative regulation of hydrogen peroxide biosynthetic process (GO:0010730)	2	2	0.03	+	74.37	0.00103	0.034			GO:0007610	"behavior"	3.034	-4.184	1	0	"behavior"
very-low-density lipoprotein particle clearance (GO:0034447)	2	2	0.03	+	74.37	0.00103	0.034			GO:0009987	"cellular process"	86.803	-1.883	1	0	"cellular process"
negative regulation of dendritic spine maintenance (GO:1902951)	2	2	0.03	+	74.37	0.00103	0.0339			GO:0023052	"signaling"	31.026	-6.738	1	0	"signaling"
cGMP catabolic process (GO:0046069)	3	2	0.04	+	49.58	0.0017	0.0499			GO:0032501	"multicellular organismal process"	38.531	-10.903	1	0	"multicellular organismal process"
radial glial cell differentiation (GO:0060019)	3	2	0.04	+	49.58	0.0017	0.0498			GO:0032502	"developmental process"	32.227	-10.094	1	0	"developmental process"
L-serine biosynthetic process (GO:0006564)	3	2	0.04	+	49.58	0.0017	0.0497			GO:0040011	"locomotion"	7.431	-5.824	1	0	"locomotion"
regulation of hydrogen peroxide biosynthetic process (GO:0010728)	3	2	0.04	+	49.58	0.0017	0.0496			GO:0044419	"biological process involved in interspecies interaction between organisms"	8.777	-1.866	1	0	"biological process involved in interspecies interaction between organisms"
negative regulation of hydrogen peroxide metabolic process (GO:0010727)	3	2	0.04	+	49.58	0.0017	0.0495			GO:0048666	"neuron development"	4.633	-5.73	0.873	0	"neuron development"
chylomicron remodeling (GO:0034371)	3	2	0.04	+	49.58	0.0017	0.0494			GO:0007611	"learning or memory"	1.408	-4.411	0.946	0.16	"neuron development"
positive regulation of epidermal growth factor-activated receptor activity (GO:0045741)	5	3	0.07	+	44.62	0.000121	0.00643			GO:0050817	"coagulation"	1.666	-2.055	0.96	0.164	"neuron development"
L-serine metabolic process (GO:0006563)	5	3	0.07	+	44.62	0.000121	0.0064			GO:0035019	"somatic stem cell population maintenance"	0.286	-1.845	0.949	0.172	"neuron development"
cGMP-mediated signaling (GO:0019934)	6	3	0.08	+	37.19	0.00018	0.0088			GO:0003008	"system process"	11.464	-3.106	0.947	0.224	"neuron development"
regulation of glial cell apoptotic process (GO:0034350)	8	3	0.11	+	27.89	0.000347	0.0142			GO:0060322	"head development"	4.403	-3.866	0.932	0.276	"neuron development"
positive regulation of vascular endothelial cell proliferation (GO:1905564)	11	4	0.15	+	27.04	3.57e-05	0.00238			GO:0035295	"tube development"	4.689	-2.328	0.916	0.306	"neuron development"
positive regulation of signaling receptor activity (GO:2000273)	16	5	0.22	+	23.24	6.42e-06	0.000569			GO:0048732	"gland development"	2.283	-2.312	0.914	0.317	"neuron development"
regulation of vascular endothelial cell proliferation (GO:1905562)	13	4	0.17	+	22.88	6.1e-05	0.00374			GO:0001568	"blood vessel development"	2.715	-3.607	0.909	0.325	"neuron development"
response to muscle stretch (GO:0035994)	10	3	0.13	+	22.31	0.000589	0.0217			GO:0072359	"circulatory system development"	4.851	-3.302	0.909	0.356	"neuron development"
negative regulation of vascular permeability (GO:0043116)	10	3	0.13	+	22.31	0.000589	0.0216			GO:0043114	"regulation of vascular permeability"	0.241	-1.939	0.915	0.373	"neuron development"
serine family amino acid biosynthetic process (GO:0009070)	10	3	0.13	+	22.31	0.000589	0.0216			GO:0032989	"cellular component morphogenesis"	3.354	-4.156	0.892	0.397	"neuron development"
negative regulation of alcohol biosynthetic process (GO:1902931)	10	3	0.13	+	22.31	0.000589	0.0215			GO:0048534	"hematopoietic or lymphoid organ development"	3.466	-2.296	0.884	0.397	"neuron development"
gastrulation with mouth forming second (GO:0001702)	11	3	0.15	+	20.28	0.000743	0.0263			GO:0048731	"system development"	23.993	-10.883	0.889	0.421	"neuron development"
blood vessel endothelial cell migration (GO:0043534)	12	3	0.16	+	18.59	0.00092	0.0312			GO:0046649	"lymphocyte activation"	2.165	-1.959	0.968	0.426	"neuron development"
positive regulation of pri-miRNA transcription by RNA polymerase II (GO:1902895)	21	5	0.28	+	17.71	1.97e-05	0.00147			GO:0048592	"eye morphogenesis"	0.824	-1.706	0.902	0.457	"neuron development"
regulation of pri-miRNA transcription by RNA polymerase II (GO:1902893)	30	7	0.4	+	17.35	4.39e-07	6.62e-05			GO:0002520	"immune system development"	3.679	-2.516	0.893	0.459	"neuron development"
negative regulation of extrinsic apoptotic signaling pathway in absence of ligand (GO:2001240)	13	3	0.17	+	17.16	0.00112	0.0361			GO:0009653	"anatomical structure morphogenesis"	11.918	-6.165	0.92	0.481	"neuron development"
negative regulation of signal transduction in absence of ligand (GO:1901099)	13	3	0.17	+	17.16	0.00112	0.036			GO:0002252	"immune effector process"	5.255	-2.04	0.972	0.49	"neuron development"
negative regulation of pri-miRNA transcription by RNA polymerase II (GO:1902894)	13	3	0.17	+	17.16	0.00112	0.0359			GO:0048869	"cellular developmental process"	20.067	-7.412	0.917	0.506	"neuron development"
postsynaptic membrane organization (GO:0001941)	14	3	0.19	+	15.94	0.00135	0.0416			GO:0007399	"nervous system development"	12.21	-7.735	0.894	0.531	"neuron development"
ERBB2 signaling pathway (GO:0038128)	14	3	0.19	+	15.94	0.00135	0.0415			GO:0120039	"plasma membrane bounded cell projection morphogenesis"	2.754	-3.654	0.876	0.536	"neuron development"
detection of mechanical stimulus (GO:0050982)	14	3	0.19	+	15.94	0.00135	0.0414			GO:0030154	"cell differentiation"	19.804	-7.71	0.898	0.547	"neuron development"
negative regulation of steroid biosynthetic process (GO:0010894)	14	3	0.19	+	15.94	0.00135	0.0413			GO:0050890	"cognition"	1.638	-3.848	0.948	0.558	"neuron development"
regulation of epidermal growth factor-activated receptor activity (GO:0007176)	15	3	0.2	+	14.87	0.0016	0.0481			GO:0000902	"cell morphogenesis"	3.892	-3.845	0.911	0.564	"neuron development"
regulation of vascular permeability (GO:0043114)	20	4	0.27	+	14.87	0.000253	0.0115			GO:0035239	"tube morphogenesis"	3.601	-2.9	0.897	0.57	"neuron development"
negative regulation of steroid metabolic process (GO:0045939)	15	3	0.2	+	14.87	0.0016	0.048			GO:0048856	"anatomical structure development"	29.675	-9.69	0.913	0.581	"neuron development"
somatic stem cell population maintenance (GO:0035019)	22	4	0.3	+	13.52	0.000349	0.0143			GO:0007420	"brain development"	4.173	-4.181	0.888	0.591	"neuron development"
positive regulation of protein tyrosine kinase activity (GO:0061098)	22	4	0.3	+	13.52	0.000349	0.0143			GO:0048513	"animal organ development"	17.79	-8.239	0.886	0.595	"neuron development"
cyclic-nucleotide-mediated signaling (GO:0019935)	23	4	0.31	+	12.93	0.000406	0.016			GO:0007417	"central nervous system development"	5.513	-6.514	0.89	0.618	"neuron development"
positive regulation of blood vessel endothelial cell migration (GO:0043536)	31	5	0.42	+	12	0.000102	0.0055			GO:0007275	"multicellular organism development"	27.448	-10.577	0.892	0.628	"neuron development"
regulation of calcium-mediated signaling (GO:0050848)	25	4	0.34	+	11.9	0.000538	0.0203			GO:0048468	"cell development"	9.097	-6.267	0.907	0.639	"neuron development"
immune response-regulating cell surface receptor signaling pathway involved in phagocytosis (GO:0002433)	38	6	0.51	+	11.74	2.22e-05	0.0016			GO:0021954	"central nervous system neuron development"	0.499	-1.764	0.901	0.646	"neuron development"
Fc-gamma receptor signaling pathway involved in phagocytosis (GO:0038096)	38	6	0.51	+	11.74	2.22e-05	0.00159			GO:0022008	"neurogenesis"	7.605	-4.67	0.877	0.674	"neuron development"
Fc receptor mediated stimulatory signaling pathway (GO:0002431)	39	6	0.52	+	11.44	2.53e-05	0.00178			GO:0050896	"response to stimulus"	47.426	-10.19	1	0	"response to stimulus"
Fc-gamma receptor signaling pathway (GO:0038094)	39	6	0.52	+	11.44	2.53e-05	0.00177			GO:0051179	"localization"	32.339	-2.351	1	0	"localization"
negative regulation of inflammatory response to antigenic stimulus (GO:0002862)	39	6	0.52	+	11.44	2.53e-05	0.00176			GO:0065007	"biological regulation"	70.157	-4.921	1	0	"biological regulation"
epidermal growth factor receptor signaling pathway (GO:0007173)	27	4	0.36	+	11.02	0.000699	0.025			GO:0006563	"L-serine metabolic process"	0.067	-2.194	0.985	0.004	"L-serine metabolic process"
regulation of sodium ion transmembrane transporter activity (GO:2000649)	28	4	0.38	+	10.62	0.000791	0.0277			GO:0044283	"small molecule biosynthetic process"	2.95	-1.839	0.99	0.404	"L-serine metabolic process"
regulation of cardiac muscle hypertrophy (GO:0010611)	28	4	0.38	+	10.62	0.000791	0.0276			GO:0034330	"cell junction organization"	2.765	-4.26	0.977	0.006	"cell junction organization"
platelet activation (GO:0030168)	56	8	0.75	+	10.62	1.76e-06	0.000202			GO:0050808	"synapse organization"	1.57	-3.69	0.965	0.2	"cell junction organization"
regulation of inflammatory response to antigenic stimulus (GO:0002861)	42	6	0.56	+	10.62	3.69e-05	0.00243			GO:0030030	"cell projection organization"	6.719	-4.164	0.973	0.246	"cell junction organization"
regulation of muscle hypertrophy (GO:0014743)	28	4	0.38	+	10.62	0.000791	0.0276			GO:0016043	"cellular component organization"	32.036	-1.924	0.967	0.382	"cell junction organization"
ERBB signaling pathway (GO:0038127)	35	5	0.47	+	10.62	0.00017	0.00847			GO:0007169	"transmembrane receptor protein tyrosine kinase signaling pathway"	2.894	-5.29	0.882	0.006	"transmembrane receptor protein tyrosine kinase signaling pathway"
positive regulation of reactive oxygen species metabolic process (GO:2000379)	29	4	0.39	+	10.26	0.000891	0.0304			GO:0042060	"wound healing"	2.468	-4.742	0.953	0.108	"transmembrane receptor protein tyrosine kinase signaling pathway"
memory (GO:0007613)	51	7	0.69	+	10.21	1.02e-05	0.000831			GO:0033993	"response to lipid"	4.565	-3.801	0.926	0.118	"transmembrane receptor protein tyrosine kinase signaling pathway"
positive regulation of cation channel activity (GO:2001259)	30	4	0.4	+	9.92	0.000999	0.0335			GO:0009605	"response to external stimulus"	13.965	-8.914	0.954	0.155	"transmembrane receptor protein tyrosine kinase signaling pathway"
negative regulation of lipid biosynthetic process (GO:0051055)	30	4	0.4	+	9.92	0.000999	0.0334			GO:0009628	"response to abiotic stimulus"	6.433	-6.175	0.96	0.166	"transmembrane receptor protein tyrosine kinase signaling pathway"
ephrin receptor signaling pathway (GO:0048013)	45	6	0.61	+	9.92	5.24e-05	0.00329			GO:0009719	"response to endogenous stimulus"	7.93	-4.268	0.958	0.174	"transmembrane receptor protein tyrosine kinase signaling pathway"
regulation of sequestering of calcium ion (GO:0051282)	53	7	0.71	+	9.82	1.28e-05	0.00101			GO:0019932	"second-messenger-mediated signaling"	1.268	-3.876	0.903	0.221	"transmembrane receptor protein tyrosine kinase signaling pathway"
synapse assembly (GO:0007416)	38	5	0.51	+	9.79	0.000241	0.0111			GO:0042221	"response to chemical"	24.262	-7.733	0.949	0.232	"transmembrane receptor protein tyrosine kinase signaling pathway"
response to osmotic stress (GO:0006970)	38	5	0.51	+	9.79	0.000241	0.0111			GO:0006950	"response to stress"	20.028	-2.514	0.951	0.259	"transmembrane receptor protein tyrosine kinase signaling pathway"
positive regulation of protein localization to cell periphery (GO:1904377)	38	5	0.51	+	9.79	0.000241	0.011			GO:0042493	"response to drug"	2.137	-2.105	0.942	0.309	"transmembrane receptor protein tyrosine kinase signaling pathway"
regulation of muscle adaptation (GO:0043502)	39	5	0.52	+	9.53	0.000269	0.0119			GO:0000302	"response to reactive oxygen species"	1.032	-2.399	0.933	0.311	"transmembrane receptor protein tyrosine kinase signaling pathway"
response to mechanical stimulus (GO:0009612)	78	10	1.05	+	9.53	2.09e-07	3.86e-05			GO:0010035	"response to inorganic substance"	3.034	-2.273	0.939	0.326	"transmembrane receptor protein tyrosine kinase signaling pathway"
postsynapse organization (GO:0099173)	47	6	0.63	+	9.49	6.54e-05	0.00397			GO:0007165	"signal transduction"	29.103	-7.161	0.848	0.338	"transmembrane receptor protein tyrosine kinase signaling pathway"
positive regulation of phosphatidylinositol 3-kinase signaling (GO:0014068)	40	5	0.54	+	9.3	0.000299	0.0128			GO:0051716	"cellular response to stimulus"	37.773	-7.283	0.941	0.355	"transmembrane receptor protein tyrosine kinase signaling pathway"
regulation of sodium ion transmembrane transport (GO:1902305)	32	4	0.43	+	9.3	0.00124	0.039			GO:0009611	"response to wounding"	3.001	-3.924	0.956	0.357	"transmembrane receptor protein tyrosine kinase signaling pathway"
regulation of wound healing (GO:0061041)	48	6	0.65	+	9.3	7.28e-05	0.00434			GO:1901700	"response to oxygen-containing compound"	8.811	-6.86	0.928	0.389	"transmembrane receptor protein tyrosine kinase signaling pathway"
positive regulation of transporter activity (GO:0032411)	49	6	0.66	+	9.11	8.09e-05	0.00467			GO:0019934	"cGMP-mediated signaling"	0.129	-2.056	0.921	0.392	"transmembrane receptor protein tyrosine kinase signaling pathway"
regulation of blood vessel endothelial cell migration (GO:0043535)	49	6	0.66	+	9.11	8.09e-05	0.00465			GO:0070555	"response to interleukin-1"	1.127	-2.928	0.938	0.394	"transmembrane receptor protein tyrosine kinase signaling pathway"
regulation of calcium ion transport into cytosol (GO:0010522)	41	5	0.55	+	9.07	0.000332	0.0138			GO:0038096	"Fc-gamma receptor signaling pathway involved in phagocytosis"	0.757	-2.799	0.793	0.402	"transmembrane receptor protein tyrosine kinase signaling pathway"
regulation of endothelial cell proliferation (GO:0001936)	58	7	0.78	+	8.98	2.19e-05	0.00159			GO:1901698	"response to nitrogen compound"	6.068	-2.07	0.932	0.41	"transmembrane receptor protein tyrosine kinase signaling pathway"
positive regulation of epithelial cell migration (GO:0010634)	75	9	1.01	+	8.92	1.45e-06	0.000175			GO:0006909	"phagocytosis"	1.84	-1.833	0.988	0.442	"transmembrane receptor protein tyrosine kinase signaling pathway"
regulation of sodium ion transport (GO:0002028)	42	5	0.56	+	8.85	0.000368	0.0148			GO:0035556	"intracellular signal transduction"	9.254	-5.533	0.877	0.447	"transmembrane receptor protein tyrosine kinase signaling pathway"
positive regulation of protein localization to plasma membrane (GO:1903078)	34	4	0.46	+	8.75	0.00153	0.0466			GO:0071407	"cellular response to organic cyclic compound"	2.765	-1.924	0.92	0.447	"transmembrane receptor protein tyrosine kinase signaling pathway"
positive regulation of endothelial cell proliferation (GO:0001938)	43	5	0.58	+	8.65	0.000407	0.016			GO:0009725	"response to hormone"	4.56	-3.05	0.918	0.483	"transmembrane receptor protein tyrosine kinase signaling pathway"
positive regulation of neuron differentiation (GO:0045666)	35	4	0.47	+	8.5	0.00168	0.0498			GO:0014070	"response to organic cyclic compound"	4.913	-2.135	0.925	0.489	"transmembrane receptor protein tyrosine kinase signaling pathway"
negative regulation of protein depolymerization (GO:1901880)	35	4	0.47	+	8.5	0.00168	0.0497			GO:0007167	"enzyme linked receptor protein signaling pathway"	4.021	-4.358	0.882	0.501	"transmembrane receptor protein tyrosine kinase signaling pathway"
regulation of release of sequestered calcium ion into cytosol (GO:0051279)	35	4	0.47	+	8.5	0.00168	0.0496			GO:0007166	"cell surface receptor signaling pathway"	13.976	-3.239	0.867	0.504	"transmembrane receptor protein tyrosine kinase signaling pathway"
positive regulation of ion transmembrane transporter activity (GO:0032414)	44	5	0.59	+	8.45	0.000448	0.0173			GO:0010033	"response to organic substance"	16.674	-4.372	0.919	0.508	"transmembrane receptor protein tyrosine kinase signaling pathway"
central nervous system neuron development (GO:0021954)	44	5	0.59	+	8.45	0.000448	0.0172			GO:0032496	"response to lipopolysaccharide"	1.739	-1.91	0.919	0.514	"transmembrane receptor protein tyrosine kinase signaling pathway"
negative regulation of supramolecular fiber organization (GO:1902904)	72	8	0.97	+	8.26	9.66e-06	0.000802			GO:0034097	"response to cytokine"	6.175	-4.075	0.923	0.515	"transmembrane receptor protein tyrosine kinase signaling pathway"
learning or memory (GO:0007611)	100	11	1.34	+	8.18	2.07e-07	3.88e-05			GO:0000165	"MAPK cascade"	2.249	-3.693	0.896	0.529	"transmembrane receptor protein tyrosine kinase signaling pathway"
second-messenger-mediated signaling (GO:0019932)	94	10	1.26	+	7.91	1.01e-06	0.000133			GO:0070887	"cellular response to chemical stimulus"	16.141	-3.259	0.91	0.593	"transmembrane receptor protein tyrosine kinase signaling pathway"
positive regulation of angiogenesis (GO:0045766)	57	6	0.77	+	7.83	0.000174	0.00858			GO:0071310	"cellular response to organic substance"	13.045	-2.66	0.901	0.619	"transmembrane receptor protein tyrosine kinase signaling pathway"
positive regulation of vasculature development (GO:1904018)	57	6	0.77	+	7.83	0.000174	0.00854			GO:1901701	"cellular response to oxygen-containing compound"	5.934	-3.996	0.911	0.644	"transmembrane receptor protein tyrosine kinase signaling pathway"
negative regulation of cellular response to growth factor stimulus (GO:0090288)	48	5	0.65	+	7.75	0.000647	0.0234			GO:0038127	"ERBB signaling pathway"	0.393	-2.072	0.906	0.679	"transmembrane receptor protein tyrosine kinase signaling pathway"
response to interleukin-1 (GO:0070555)	77	8	1.04	+	7.73	1.52e-05	0.00118			GO:0019935	"cyclic-nucleotide-mediated signaling"	0.303	-1.796	0.915	0.693	"transmembrane receptor protein tyrosine kinase signaling pathway"
positive regulation of peptidyl-tyrosine phosphorylation (GO:0050731)	78	8	1.05	+	7.63	1.66e-05	0.00126			GO:0048013	"ephrin receptor signaling pathway"	0.482	-2.483	0.904	0.695	"transmembrane receptor protein tyrosine kinase signaling pathway"
regulation of muscle system process (GO:0090257)	89	9	1.2	+	7.52	5.32e-06	0.000485			GO:0007154	"cell communication"	31.531	-7.281	0.996	0.009	"cell communication"
learning (GO:0007612)	60	6	0.81	+	7.44	0.000225	0.0105			GO:0001775	"cell activation"	6.063	-4.78	0.997	0.009	"cell activation"
positive regulation of epithelial cell proliferation (GO:0050679)	81	8	1.09	+	7.35	2.13e-05	0.00155			GO:0051674	"localization of cell"	6.136	-3.199	0.989	0.009	"localization of cell"
positive regulation of endothelial cell migration (GO:0010595)	51	5	0.69	+	7.29	0.000834	0.0289			GO:0016192	"vesicle-mediated transport"	11.015	-2.384	0.987	0.306	"localization of cell"
negative regulation of inflammatory response (GO:0050728)	82	8	1.1	+	7.26	2.32e-05	0.00164			GO:0006928	"movement of cell or subcellular component"	8.828	-6.21	0.997	0.01	"movement of cell or subcellular component"
regulation of phosphatidylinositol 3-kinase signaling (GO:0014066)	62	6	0.83	+	7.2	0.000266	0.012			GO:0050878	"regulation of body fluid levels"	2.765	-3.526	0.942	0.03	"regulation of body fluid levels"
regulation of extent of cell growth (GO:0061387)	62	6	0.83	+	7.2	0.000266	0.0119			GO:0007599	"hemostasis"	1.671	-2.057	0.941	0.307	"regulation of body fluid levels"
regulation of calcium ion transmembrane transport (GO:1903169)	64	6	0.86	+	6.97	0.000311	0.0132			GO:0032535	"regulation of cellular component size"	2.148	-3.035	0.918	0.318	"regulation of body fluid levels"
cell-cell junction assembly (GO:0007043)	54	5	0.73	+	6.89	0.00106	0.0346			GO:0090066	"regulation of anatomical structure size"	2.86	-3.413	0.941	0.33	"regulation of body fluid levels"
regulation of reactive oxygen species metabolic process (GO:2000377)	65	6	0.87	+	6.87	0.000337	0.014			GO:0044057	"regulation of system process"	3.27	-4.376	0.915	0.039	"regulation of system process"
cognition (GO:0050890)	120	11	1.61	+	6.82	1.11e-06	0.000142			GO:0090257	"regulation of muscle system process"	1.284	-3.314	0.915	0.419	"regulation of system process"
regulation of peptidyl-tyrosine phosphorylation (GO:0050730)	111	10	1.49	+	6.7	4.08e-06	0.000385			GO:0001819	"positive regulation of cytokine production"	2.675	-2.996	0.823	0.463	"regulation of system process"
cellular response to reactive oxygen species (GO:0034614)	67	6	0.9	+	6.66	0.000392	0.0155			GO:0001817	"regulation of cytokine production"	4.122	-2.428	0.858	0.493	"regulation of system process"
regulation of muscle contraction (GO:0006937)	56	5	0.75	+	6.64	0.00123	0.0389			GO:0051240	"positive regulation of multicellular organismal process"	7.852	-6.759	0.853	0.569	"regulation of system process"
regulation of axon extension (GO:0030516)	56	5	0.75	+	6.64	0.00123	0.0388			GO:0051241	"negative regulation of multicellular organismal process"	5.547	-2.082	0.876	0.6	"regulation of system process"
negative regulation of cytoskeleton organization (GO:0051494)	79	7	1.06	+	6.59	0.000135	0.00701			GO:0043502	"regulation of muscle adaptation"	0.454	-1.924	0.882	0.679	"regulation of system process"
positive regulation of cell growth (GO:0030307)	79	7	1.06	+	6.59	0.000135	0.00698			GO:0050727	"regulation of inflammatory response"	2.911	-4.367	0.882	0.039	"regulation of inflammatory response"
regulation of epithelial cell migration (GO:0010632)	113	10	1.52	+	6.58	4.73e-06	0.00044			GO:2000273	"positive regulation of signaling receptor activity"	0.252	-3.245	0.869	0.23	"regulation of inflammatory response"
regulation of response to wounding (GO:1903034)	68	6	0.91	+	6.56	0.000422	0.0165			GO:0090287	"regulation of cellular response to growth factor stimulus"	1.621	-2.252	0.902	0.286	"regulation of inflammatory response"
negative regulation of neuron apoptotic process (GO:0043524)	68	6	0.91	+	6.56	0.000422	0.0164			GO:0032409	"regulation of transporter activity"	1.632	-2.418	0.929	0.288	"regulation of inflammatory response"
synapse organization (GO:0050808)	126	11	1.69	+	6.49	1.74e-06	0.000204			GO:0043408	"regulation of MAPK cascade"	3.875	-3.095	0.864	0.323	"regulation of inflammatory response"
regulation of inflammatory response (GO:0050727)	153	13	2.06	+	6.32	2.49e-07	4.3e-05			GO:0051090	"regulation of DNA-binding transcription factor activity"	2.367	-2	0.849	0.37	"regulation of inflammatory response"
wound healing (GO:0042060)	165	14	2.22	+	6.31	8.41e-08	1.81e-05			GO:0050804	"modulation of chemical synaptic transmission"	2.367	-2.333	0.911	0.381	"regulation of inflammatory response"
negative regulation of protein catabolic process (GO:0042177)	59	5	0.79	+	6.3	0.00153	0.0466			GO:0099177	"regulation of trans-synaptic signaling"	2.372	-2.335	0.911	0.381	"regulation of inflammatory response"
eye morphogenesis (GO:0048592)	71	6	0.95	+	6.28	0.000523	0.0197			GO:0050848	"regulation of calcium-mediated signaling"	0.365	-1.693	0.898	0.467	"regulation of inflammatory response"
regulation of cation channel activity (GO:2001257)	72	6	0.97	+	6.2	0.00056	0.0209			GO:0023056	"positive regulation of signaling"	9.663	-4.513	0.85	0.472	"regulation of inflammatory response"
Fc receptor signaling pathway (GO:0038093)	84	7	1.13	+	6.2	0.000192	0.00913			GO:0051347	"positive regulation of transferase activity"	3.808	-3.188	0.901	0.476	"regulation of inflammatory response"
positive regulation of protein kinase B signaling (GO:0051897)	72	6	0.97	+	6.2	0.00056	0.0208			GO:0010647	"positive regulation of cell communication"	9.63	-4.533	0.84	0.476	"regulation of inflammatory response"
response to reactive oxygen species (GO:0000302)	96	8	1.29	+	6.2	6.6e-05	0.00399			GO:0014068	"positive regulation of phosphatidylinositol 3-kinase signaling"	0.494	-1.893	0.856	0.484	"regulation of inflammatory response"
calcium-mediated signaling (GO:0019722)	60	5	0.81	+	6.2	0.00164	0.0489			GO:0014066	"regulation of phosphatidylinositol 3-kinase signaling"	0.69	-1.921	0.89	0.503	"regulation of inflammatory response"
axon guidance (GO:0007411)	134	11	1.8	+	6.11	3.05e-06	0.000312			GO:0044093	"positive regulation of molecular function"	8.923	-9.043	0.909	0.511	"regulation of inflammatory response"
negative regulation of neuron death (GO:1901215)	98	8	1.32	+	6.07	7.56e-05	0.00447			GO:0061041	"regulation of wound healing"	0.729	-2.363	0.907	0.529	"regulation of inflammatory response"
neuron projection guidance (GO:0097485)	135	11	1.82	+	6.06	3.26e-06	0.000331			GO:0032411	"positive regulation of transporter activity"	0.656	-2.331	0.818	0.531	"regulation of inflammatory response"
cell junction assembly (GO:0034329)	111	9	1.49	+	6.03	2.78e-05	0.00192			GO:0009968	"negative regulation of signal transduction"	7.14	-2.561	0.823	0.535	"regulation of inflammatory response"
glial cell differentiation (GO:0010001)	75	6	1.01	+	5.95	0.000685	0.0246			GO:0023057	"negative regulation of signaling"	7.656	-3.412	0.874	0.538	"regulation of inflammatory response"
regulation of synapse organization (GO:0050807)	76	6	1.02	+	5.87	0.000732	0.0259			GO:0010648	"negative regulation of cell communication"	7.644	-3.425	0.865	0.542	"regulation of inflammatory response"
ameboidal-type cell migration (GO:0001667)	78	6	1.05	+	5.72	0.000831	0.0288			GO:1903034	"regulation of response to wounding"	0.897	-1.783	0.904	0.542	"regulation of inflammatory response"
regulation of calcium ion transport (GO:0051924)	91	7	1.22	+	5.72	0.000304	0.013			GO:0051896	"regulation of protein kinase B signaling"	1.273	-1.726	0.882	0.544	"regulation of inflammatory response"
regulation of peptide hormone secretion (GO:0090276)	92	7	1.24	+	5.66	0.000324	0.0136			GO:0051338	"regulation of transferase activity"	5.642	-2.529	0.911	0.564	"regulation of inflammatory response"
regulation of peptide secretion (GO:0002791)	92	7	1.24	+	5.66	0.000324	0.0136			GO:0051091	"positive regulation of DNA-binding transcription factor activity"	1.486	-2.207	0.847	0.589	"regulation of inflammatory response"
regulation of muscle cell differentiation (GO:0051147)	79	6	1.06	+	5.65	0.000885	0.0305			GO:0043410	"positive regulation of MAPK cascade"	2.872	-2.785	0.821	0.609	"regulation of inflammatory response"
regulation of endothelial cell migration (GO:0010594)	79	6	1.06	+	5.65	0.000885	0.0304			GO:0009966	"regulation of signal transduction"	17.123	-4.02	0.836	0.649	"regulation of inflammatory response"
regulation of peptide transport (GO:0090087)	93	7	1.25	+	5.6	0.000345	0.0143			GO:1902531	"regulation of intracellular signal transduction"	10.011	-3.502	0.848	0.655	"regulation of inflammatory response"
regulation of axonogenesis (GO:0050770)	93	7	1.25	+	5.6	0.000345	0.0142			GO:0050790	"regulation of catalytic activity"	13.494	-1.833	0.902	0.658	"regulation of inflammatory response"
phagocytosis (GO:0006909)	94	7	1.26	+	5.54	0.000366	0.0147			GO:0031347	"regulation of defense response"	4.734	-2.924	0.881	0.679	"regulation of inflammatory response"
regulation of insulin secretion (GO:0050796)	81	6	1.09	+	5.51	0.001	0.0334			GO:0045741	"positive regulation of epidermal growth factor-activated receptor activity"	0.073	-2.192	0.803	0.681	"regulation of inflammatory response"
positive regulation of growth (GO:0045927)	122	9	1.64	+	5.49	5.57e-05	0.00348			GO:0040008	"regulation of growth"	3.589	-3.413	0.949	0.041	"regulation of growth"
regulation of metal ion transport (GO:0010959)	95	7	1.28	+	5.48	0.000389	0.0154			GO:1901215	"negative regulation of neuron death"	1.122	-2.35	0.909	0.042	"negative regulation of neuron death"
regulation of protein polymerization (GO:0032271)	109	8	1.47	+	5.46	0.000152	0.00777			GO:0048523	"negative regulation of cellular process"	26.921	-5.444	0.874	0.288	"negative regulation of neuron death"
regulation of transporter activity (GO:0032409)	124	9	1.67	+	5.4	6.27e-05	0.00382			GO:0034350	"regulation of glial cell apoptotic process"	0.062	-1.848	0.953	0.366	"negative regulation of neuron death"
regulation of synapse structure or activity (GO:0050803)	83	6	1.12	+	5.38	0.00113	0.036			GO:1901214	"regulation of neuron death"	1.705	-1.914	0.933	0.508	"negative regulation of neuron death"
regulation of heart contraction (GO:0008016)	83	6	1.12	+	5.38	0.00113	0.036			GO:0032970	"regulation of actin filament-based process"	2.182	-2.652	0.946	0.045	"regulation of actin filament-based process"
regulation of cell size (GO:0008361)	97	7	1.3	+	5.37	0.000438	0.0169			GO:0001934	"positive regulation of protein phosphorylation"	4.593	-4.209	0.794	0.051	"positive regulation of protein phosphorylation"
regulation of ion transmembrane transporter activity (GO:0032412)	111	8	1.49	+	5.36	0.000171	0.00848			GO:1902893	"regulation of pri-miRNA transcription by RNA polymerase II"	0.297	-4.179	0.903	0.174	"positive regulation of protein phosphorylation"
coagulation (GO:0050817)	112	8	1.51	+	5.31	0.000181	0.00882			GO:2000377	"regulation of reactive oxygen species metabolic process"	0.813	-1.854	0.912	0.179	"positive regulation of protein phosphorylation"
regulation of system process (GO:0044057)	210	15	2.82	+	5.31	2.31e-07	4.21e-05			GO:0050679	"positive regulation of epithelial cell proliferation"	1.054	-2.81	0.89	0.207	"positive regulation of protein phosphorylation"
hemostasis (GO:0007599)	112	8	1.51	+	5.31	0.000181	0.00878			GO:0019216	"regulation of lipid metabolic process"	2.047	-1.914	0.904	0.214	"positive regulation of protein phosphorylation"
blood coagulation (GO:0007596)	112	8	1.51	+	5.31	0.000181	0.00875			GO:0030335	"positive regulation of cell migration"	2.838	-3.648	0.816	0.238	"positive regulation of protein phosphorylation"
regulation of hormone secretion (GO:0046883)	113	8	1.52	+	5.27	0.000192	0.00917			GO:0045597	"positive regulation of cell differentiation"	4.605	-4.186	0.855	0.256	"positive regulation of protein phosphorylation"
regulation of protein kinase B signaling (GO:0051896)	99	7	1.33	+	5.26	0.000492	0.0188			GO:0060255	"regulation of macromolecule metabolic process"	35.289	-5.395	0.846	0.288	"positive regulation of protein phosphorylation"
positive regulation of NF-kappaB transcription factor activity (GO:0051092)	85	6	1.14	+	5.25	0.00127	0.0396			GO:1902895	"positive regulation of pri-miRNA transcription by RNA polymerase II"	0.224	-2.833	0.867	0.319	"positive regulation of protein phosphorylation"
positive regulation of defense response (GO:0031349)	129	9	1.73	+	5.19	8.36e-05	0.0047			GO:0048522	"positive regulation of cellular process"	31.548	-7.303	0.845	0.324	"positive regulation of protein phosphorylation"
regulation of transmembrane transporter activity (GO:0022898)	115	8	1.55	+	5.17	0.000215	0.01			GO:0051174	"regulation of phosphorus metabolic process"	8.648	-4.542	0.874	0.34	"positive regulation of protein phosphorylation"
regulation of developmental growth (GO:0048638)	173	12	2.33	+	5.16	5.46e-06	0.000494			GO:1904377	"positive regulation of protein localization to cell periphery"	0.376	-1.959	0.86	0.352	"positive regulation of protein phosphorylation"
regulation of blood circulation (GO:1903522)	101	7	1.36	+	5.15	0.000551	0.0206			GO:0051282	"regulation of sequestering of calcium ion"	0.634	-2.996	0.896	0.374	"positive regulation of protein phosphorylation"
transmembrane receptor protein tyrosine kinase signaling pathway (GO:0007169)	260	18	3.5	+	5.15	1.95e-08	5.13e-06			GO:0051246	"regulation of protein metabolic process"	14.857	-3.416	0.861	0.402	"positive regulation of protein phosphorylation"
cell junction organization (GO:0034330)	217	15	2.92	+	5.14	3.44e-07	5.5e-05			GO:0048584	"positive regulation of response to stimulus"	12.743	-5.319	0.825	0.427	"positive regulation of protein phosphorylation"
response to wounding (GO:0009611)	203	14	2.73	+	5.13	9.02e-07	0.000119			GO:0032101	"regulation of response to external stimulus"	6.646	-3.504	0.886	0.46	"positive regulation of protein phosphorylation"
chemotaxis (GO:0006935)	219	15	2.94	+	5.09	3.85e-07	6.08e-05			GO:0034762	"regulation of transmembrane transport"	3.242	-2.446	0.86	0.461	"positive regulation of protein phosphorylation"
angiogenesis (GO:0001525)	132	9	1.77	+	5.07	9.87e-05	0.00539			GO:0019219	"regulation of nucleobase-containing compound metabolic process"	22.389	-2.167	0.84	0.467	"positive regulation of protein phosphorylation"
taxis (GO:0042330)	220	15	2.96	+	5.07	4.06e-07	6.27e-05			GO:0009889	"regulation of biosynthetic process"	23.601	-2.088	0.861	0.477	"positive regulation of protein phosphorylation"
behavior (GO:0007610)	221	15	2.97	+	5.05	4.29e-07	6.54e-05			GO:0048638	"regulation of developmental growth"	1.755	-3.306	0.914	0.486	"positive regulation of protein phosphorylation"
regulation of body fluid levels (GO:0050878)	192	13	2.58	+	5.04	2.77e-06	0.000298			GO:0080134	"regulation of response to stress"	8.643	-3.355	0.881	0.486	"positive regulation of protein phosphorylation"
regulation of cellular response to growth factor stimulus (GO:0090287)	133	9	1.79	+	5.03	0.000104	0.0056			GO:0032880	"regulation of protein localization"	4.812	-1.785	0.871	0.498	"positive regulation of protein phosphorylation"
response to lipopolysaccharide (GO:0032496)	120	8	1.61	+	4.96	0.000282	0.0123			GO:0048585	"negative regulation of response to stimulus"	10.05	-3.593	0.85	0.503	"positive regulation of protein phosphorylation"
blood vessel morphogenesis (GO:0048514)	180	12	2.42	+	4.96	8e-06	0.000681			GO:0009893	"positive regulation of metabolic process"	20.903	-7.024	0.824	0.505	"positive regulation of protein phosphorylation"
regulation of ERK1 and ERK2 cascade (GO:0070372)	120	8	1.61	+	4.96	0.000282	0.0122			GO:0010468	"regulation of gene expression"	27.392	-4.538	0.849	0.508	"positive regulation of protein phosphorylation"
regulation of protein localization to membrane (GO:1905475)	90	6	1.21	+	4.96	0.00167	0.0495			GO:0050678	"regulation of epithelial cell proliferation"	1.896	-2.384	0.933	0.512	"positive regulation of protein phosphorylation"
positive regulation of DNA-binding transcription factor activity (GO:0051091)	135	9	1.82	+	4.96	0.000116	0.00621			GO:0010604	"positive regulation of macromolecule metabolic process"	19.265	-6.255	0.799	0.524	"positive regulation of protein phosphorylation"
mononuclear cell differentiation (GO:1903131)	136	9	1.83	+	4.92	0.000122	0.00645			GO:0090276	"regulation of peptide hormone secretion"	1.2	-1.866	0.827	0.537	"positive regulation of protein phosphorylation"
negative regulation of defense response (GO:0031348)	121	8	1.63	+	4.92	0.000297	0.0128			GO:0090087	"regulation of peptide transport"	1.234	-1.845	0.88	0.539	"positive regulation of protein phosphorylation"
MAPK cascade (GO:0000165)	215	14	2.89	+	4.84	1.72e-06	0.000203			GO:0051171	"regulation of nitrogen compound metabolic process"	31.952	-3.509	0.85	0.544	"positive regulation of protein phosphorylation"
positive regulation of cell migration (GO:0030335)	218	14	2.93	+	4.78	2.01e-06	0.000225			GO:0080090	"regulation of primary metabolic process"	32.956	-3.469	0.849	0.551	"positive regulation of protein phosphorylation"
regulation of cellular component size (GO:0032535)	187	12	2.51	+	4.77	1.15e-05	0.000922			GO:0031323	"regulation of cellular metabolic process"	34.139	-3.924	0.841	0.561	"positive regulation of protein phosphorylation"
positive regulation of cellular component movement (GO:0051272)	234	15	3.15	+	4.77	8.53e-07	0.000115			GO:0010628	"positive regulation of gene expression"	6.354	-6.254	0.831	0.562	"positive regulation of protein phosphorylation"
regulation of epithelial cell proliferation (GO:0050678)	157	10	2.11	+	4.74	6.86e-05	0.00413			GO:0051093	"negative regulation of developmental process"	4.79	-3.44	0.885	0.566	"positive regulation of protein phosphorylation"
blood vessel development (GO:0001568)	220	14	2.96	+	4.73	2.22e-06	0.000247			GO:1904062	"regulation of cation transmembrane transport"	2.064	-1.924	0.851	0.577	"positive regulation of protein phosphorylation"
positive regulation of cytokine production (GO:0001819)	189	12	2.54	+	4.72	1.28e-05	0.00101			GO:0051049	"regulation of transport"	9.697	-5.556	0.857	0.6	"positive regulation of protein phosphorylation"
response to molecule of bacterial origin (GO:0002237)	126	8	1.69	+	4.72	0.000385	0.0153			GO:0051247	"positive regulation of protein metabolic process"	8.536	-4.26	0.809	0.603	"positive regulation of protein phosphorylation"
regulation of actin filament-based process (GO:0032970)	175	11	2.35	+	4.67	3.28e-05	0.00223			GO:0051094	"positive regulation of developmental process"	6.938	-5.423	0.861	0.607	"positive regulation of protein phosphorylation"
cellular response to peptide hormone stimulus (GO:0071375)	144	9	1.94	+	4.65	0.000184	0.00888			GO:0022603	"regulation of anatomical structure morphogenesis"	5.294	-4.752	0.915	0.618	"positive regulation of protein phosphorylation"
regulation of supramolecular fiber organization (GO:1902903)	177	11	2.38	+	4.62	3.62e-05	0.0024			GO:0051270	"regulation of cellular component movement"	5.637	-3.59	0.863	0.618	"positive regulation of protein phosphorylation"
positive regulation of cell motility (GO:2000147)	226	14	3.04	+	4.61	3e-06	0.000312			GO:0043269	"regulation of ion transport"	3.847	-2.071	0.862	0.63	"positive regulation of protein phosphorylation"
regulation of neuron projection development (GO:0010975)	226	14	3.04	+	4.61	3e-06	0.000309			GO:0045766	"positive regulation of angiogenesis"	0.858	-2.067	0.868	0.634	"positive regulation of protein phosphorylation"
positive regulation of response to external stimulus (GO:0032103)	194	12	2.61	+	4.6	1.64e-05	0.00125			GO:0009891	"positive regulation of biosynthetic process"	10.892	-1.745	0.81	0.641	"positive regulation of protein phosphorylation"
sensory organ morphogenesis (GO:0090596)	114	7	1.53	+	4.57	0.00108	0.0352			GO:0060284	"regulation of cell development"	2.748	-1.785	0.914	0.667	"positive regulation of protein phosphorylation"
immune response-activating cell surface receptor signaling pathway (GO:0002429)	132	8	1.77	+	4.51	0.000517	0.0197			GO:0031399	"regulation of protein modification process"	9.047	-4.015	0.848	0.668	"positive regulation of protein phosphorylation"
immune response-activating signal transduction (GO:0002757)	132	8	1.77	+	4.51	0.000517	0.0196			GO:1905564	"positive regulation of vascular endothelial cell proliferation"	0.09	-2.623	0.914	0.673	"positive regulation of protein phosphorylation"
vasculature development (GO:0001944)	231	14	3.11	+	4.51	3.82e-06	0.000376			GO:0051050	"positive regulation of transport"	5.182	-3.693	0.814	0.678	"positive regulation of protein phosphorylation"
positive regulation of locomotion (GO:0040017)	232	14	3.12	+	4.49	4e-06	0.000389			GO:0045595	"regulation of cell differentiation"	8.738	-4.272	0.901	0.678	"positive regulation of protein phosphorylation"
regulation of anatomical structure size (GO:0090066)	232	14	3.12	+	4.49	4e-06	0.000386			GO:0002028	"regulation of sodium ion transport"	0.488	-1.83	0.881	0.681	"positive regulation of protein phosphorylation"
axon development (GO:0061564)	199	12	2.68	+	4.48	2.08e-05	0.00152			GO:2000026	"regulation of multicellular organismal development"	7.342	-3.061	0.878	0.686	"positive regulation of protein phosphorylation"
regulation of protein secretion (GO:0050708)	133	8	1.79	+	4.47	0.000542	0.0204			GO:0050730	"regulation of peptidyl-tyrosine phosphorylation"	1.419	-3.415	0.865	0.69	"positive regulation of protein phosphorylation"
blood circulation (GO:0008015)	133	8	1.79	+	4.47	0.000542	0.0203			GO:0045596	"negative regulation of cell differentiation"	3.545	-2.253	0.879	0.693	"positive regulation of protein phosphorylation"
plasma membrane bounded cell projection morphogenesis (GO:0120039)	251	15	3.37	+	4.44	1.96e-06	0.000222			GO:0120035	"regulation of plasma membrane bounded cell projection organization"	3.578	-3.833	0.903	0.052	"regulation of plasma membrane bounded cell projection organization"
lymphocyte differentiation (GO:0030098)	118	7	1.59	+	4.41	0.00131	0.0407			GO:1902904	"negative regulation of supramolecular fiber organization"	0.852	-3.096	0.895	0.434	"regulation of plasma membrane bounded cell projection organization"
peptidyl-serine phosphorylation (GO:0018105)	135	8	1.82	+	4.41	0.000595	0.0217			GO:0032271	"regulation of protein polymerization"	1.307	-2.11	0.918	0.458	"regulation of plasma membrane bounded cell projection organization"
regulation of cation transmembrane transport (GO:1904062)	152	9	2.04	+	4.4	0.00027	0.0119			GO:1902903	"regulation of supramolecular fiber organization"	2.092	-2.62	0.915	0.488	"regulation of plasma membrane bounded cell projection organization"
leukocyte differentiation (GO:0002521)	169	10	2.27	+	4.4	0.000123	0.00643			GO:0031344	"regulation of cell projection organization"	3.674	-3.674	0.908	0.53	"regulation of plasma membrane bounded cell projection organization"
cell projection morphogenesis (GO:0048858)	254	15	3.42	+	4.39	2.26e-06	0.000249			GO:0051494	"negative regulation of cytoskeleton organization"	0.841	-2.154	0.895	0.65	"regulation of plasma membrane bounded cell projection organization"
neuron projection development (GO:0031175)	339	20	4.56	+	4.39	3.68e-08	9.11e-06			GO:0050865	"regulation of cell activation"	3.668	-1.833	0.942	0.052	"regulation of cell activation"
axonogenesis (GO:0007409)	187	11	2.51	+	4.37	5.82e-05	0.0036			GO:0030155	"regulation of cell adhesion"	4.016	-1.879	0.941	0.053	"regulation of cell adhesion"
regulation of neuron death (GO:1901214)	153	9	2.06	+	4.37	0.000283	0.0122			GO:0048518	"positive regulation of biological process"	34.863	-8.893	0.921	0.066	"positive regulation of biological process"
cellular component morphogenesis (GO:0032989)	290	17	3.9	+	4.36	4.85e-07	6.99e-05			GO:0010646	"regulation of cell communication"	19.237	-5.343	0.922	0.102	"positive regulation of biological process"
cell morphogenesis involved in neuron differentiation (GO:0048667)	225	13	3.03	+	4.3	1.42e-05	0.00111			GO:0023051	"regulation of signaling"	19.434	-5.287	0.931	0.102	"positive regulation of biological process"
response to drug (GO:0042493)	174	10	2.34	+	4.27	0.000154	0.00786			GO:0048583	"regulation of response to stimulus"	23.741	-6.328	0.928	0.11	"positive regulation of biological process"
positive regulation of cell projection organization (GO:0031346)	175	10	2.35	+	4.25	0.000161	0.00815			GO:0048519	"negative regulation of biological process"	30.236	-5.449	0.923	0.122	"positive regulation of biological process"
neuron development (GO:0048666)	403	23	5.42	+	4.24	5.25e-09	1.86e-06			GO:0050794	"regulation of cellular process"	63.337	-6.253	0.906	0.182	"positive regulation of biological process"
cell part morphogenesis (GO:0032990)	263	15	3.54	+	4.24	3.4e-06	0.00034			GO:0019222	"regulation of metabolic process"	38.256	-4.772	0.919	0.194	"positive regulation of biological process"
modulation of chemical synaptic transmission (GO:0050804)	194	11	2.61	+	4.22	7.97e-05	0.00465			GO:0050789	"regulation of biological process"	66.439	-5.759	0.925	0.244	"positive regulation of biological process"
regulation of trans-synaptic signaling (GO:0099177)	194	11	2.61	+	4.22	7.97e-05	0.00462			GO:0040012	"regulation of locomotion"	5.451	-2.355	0.946	0.069	"regulation of locomotion"
neuron projection morphogenesis (GO:0048812)	249	14	3.35	+	4.18	8.68e-06	0.000734			GO:0044087	"regulation of cellular component biogenesis"	5.502	-2.69	0.938	0.069	"regulation of cellular component biogenesis"
central nervous system development (GO:0007417)	463	26	6.23	+	4.18	5.83e-10	3.06e-07			GO:0065009	"regulation of molecular function"	17.257	-5.34	0.947	0.075	"regulation of molecular function"
gland development (GO:0048732)	196	11	2.64	+	4.17	8.7e-05	0.00487			GO:0042127	"regulation of cell population proliferation"	9.08	-2.815	0.933	0.079	"regulation of cell population proliferation"
forebrain development (GO:0030900)	179	10	2.41	+	4.15	0.000192	0.00915			GO:0010941	"regulation of cell death"	9.125	-2.264	0.933	0.08	"regulation of cell death"
peptidyl-serine modification (GO:0018209)	144	8	1.94	+	4.13	0.00089	0.0305			GO:0002682	"regulation of immune system process"	9.506	-2.625	0.94	0.081	"regulation of immune system process"
cell morphogenesis involved in differentiation (GO:0000904)	271	15	3.64	+	4.12	4.81e-06	0.000444			GO:0065008	"regulation of biological quality"	22.025	-3.788	0.944	0.082	"regulation of biological quality"
regulation of cell growth (GO:0001558)	217	12	2.92	+	4.11	4.67e-05	0.00299			GO:0051128	"regulation of cellular component organization"	13.214	-4.369	0.928	0.089	"regulation of cellular component organization"
response to hypoxia (GO:0001666)	145	8	1.95	+	4.1	0.000929	0.0315			GO:0050793	"regulation of developmental process"	13.505	-7.424	0.936	0.09	"regulation of developmental process"
positive regulation of MAPK cascade (GO:0043410)	236	13	3.17	+	4.1	2.3e-05	0.00164			GO:0051239	"regulation of multicellular organismal process"	14.773	-7.688	0.935	0.093	"regulation of multicellular organismal process"
regulation of plasma membrane bounded cell projection organization (GO:0120035)	310	17	4.17	+	4.08	1.18e-06	0.000147			GO:0032879	"regulation of localization"	15.025	-5.939	0.935	0.093	"regulation of localization"
enzyme linked receptor protein signaling pathway (GO:0007167)	347	19	4.67	+	4.07	2.58e-07	4.39e-05			GO:0009612	"response to mechanical stimulus"	1.189	-4.413	0.948	0.098	"response to mechanical stimulus"
negative regulation of response to external stimulus (GO:0032102)	184	10	2.47	+	4.04	0.000237	0.011			GO:0006935	"chemotaxis"	3.017	-4.216	0.915	0.427	"response to mechanical stimulus"
lymphocyte activation (GO:0046649)	184	10	2.47	+	4.04	0.000237	0.011			GO:0006970	"response to osmotic stress"	0.426	-1.955	0.955	0.519	"response to mechanical stimulus"
regulation of transmembrane transport (GO:0034762)	222	12	2.99	+	4.02	5.77e-05	0.00358			GO:0042330	"taxis"	3.034	-4.203	0.939	0.688	"response to mechanical stimulus"
positive regulation of gene expression (GO:0010628)	481	26	6.47	+	4.02	1.27e-09	5.57e-07			GO:0006793	"phosphorus metabolic process"	10.202	-2.097	0.991	0.181	"phosphorus metabolic process"
immune response-regulating cell surface receptor signaling pathway (GO:0002768)	149	8	2	+	3.99	0.0011	0.0356			GO:0006357	"regulation of transcription by RNA polymerase II"	14.347	-2.854	0.831	0.538	"regulation of transcription by RNA polymerase II"
immune response-regulating signaling pathway (GO:0002764)	149	8	2	+	3.99	0.0011	0.0355			GO:0051130	"positive regulation of cellular component organization"	6.354	-2	0.846	0.587	"positive regulation of cellular component organization"
cellular response to hormone stimulus (GO:0032870)	261	14	3.51	+	3.99	1.44e-05	0.00113			GO:0045893	"positive regulation of transcription- DNA-templated"	8.861	-1.914	0.789	0.611	"positive regulation of transcription- DNA-templated"
positive regulation of protein kinase activity (GO:0045860)	280	15	3.76	+	3.98	7.02e-06	0.000614			GO:0050877	"nervous system process"	7.919	-1.932	0.938	0.622	"nervous system process"
positive regulation of kinase activity (GO:0033674)	319	17	4.29	+	3.96	1.71e-06	0.000204			GO:0051252	"regulation of RNA metabolic process"	20.903	-2.51	0.83	0.662	"regulation of RNA metabolic process"
regulation of lipid metabolic process (GO:0019216)	188	10	2.53	+	3.96	0.00028	0.0122			GO:2000112	"regulation of cellular macromolecule biosynthetic process"	22.199	-2.038	0.826	0.675	"regulation of cellular macromolecule biosynthetic process"
activation of immune response (GO:0002253)	151	8	2.03	+	3.94	0.00119	0.0378			GO:0050776	"regulation of immune response"	6.562	-1.833	0.869	0.695	"regulation of immune response"
regulation of cell projection organization (GO:0031344)	321	17	4.32	+	3.94	1.86e-06	0.000212			GO:0008284	"positive regulation of cell population proliferation"	5.126	-2.124	0.871	0.7	"positive regulation of cell population proliferation"
brain development (GO:0007420)	360	19	4.84	+	3.93	4.43e-07	6.59e-05
positive regulation of cell differentiation (GO:0045597)	360	19	4.84	+	3.93	4.43e-07	6.52e-05
activation of protein kinase activity (GO:0032147)	190	10	2.55	+	3.91	0.000303	0.013
cellular response to abiotic stimulus (GO:0071214)	153	8	2.06	+	3.89	0.00129	0.0403
cellular response to environmental stimulus (GO:0104004)	153	8	2.06	+	3.89	0.00129	0.0402
positive regulation of phosphorylation (GO:0042327)	442	23	5.94	+	3.87	2.76e-08	7.1e-06
cell morphogenesis (GO:0000902)	346	18	4.65	+	3.87	1.13e-06	0.000143
response to decreased oxygen levels (GO:0036293)	154	8	2.07	+	3.86	0.00134	0.0417
circulatory system process (GO:0003013)	174	9	2.34	+	3.85	0.000692	0.0248
response to lipid (GO:0033993)	349	18	4.69	+	3.84	1.28e-06	0.000158
cellular response to peptide (GO:1901653)	175	9	2.35	+	3.82	0.000719	0.0256
cell activation (GO:0001775)	428	22	5.75	+	3.82	7.23e-08	1.66e-05
neuron differentiation (GO:0030182)	467	24	6.28	+	3.82	1.62e-08	4.53e-06
response to abiotic stimulus (GO:0009628)	526	27	7.07	+	3.82	1.68e-09	6.68e-07
regulation of anatomical structure morphogenesis (GO:0022603)	430	22	5.78	+	3.81	7.82e-08	1.77e-05
locomotion (GO:0040011)	509	26	6.84	+	3.8	4.01e-09	1.5e-06
response to inorganic substance (GO:0010035)	235	12	3.16	+	3.8	9.71e-05	0.00533
positive regulation of protein phosphorylation (GO:0001934)	395	20	5.31	+	3.77	3.96e-07	6.18e-05
eye development (GO:0001654)	158	8	2.12	+	3.77	0.00157	0.0475
visual system development (GO:0150063)	158	8	2.12	+	3.77	0.00157	0.0474
regulation of DNA-binding transcription factor activity (GO:0051090)	218	11	2.93	+	3.75	0.000213	0.01
sensory system development (GO:0048880)	159	8	2.14	+	3.74	0.00163	0.0488
regulation of defense response (GO:0031347)	300	15	4.03	+	3.72	1.54e-05	0.00119
regulation of ion transmembrane transport (GO:0034765)	180	9	2.42	+	3.72	0.000871	0.0301
positive regulation of multicellular organismal process (GO:0051240)	601	30	8.08	+	3.71	3.06e-10	1.74e-07
regulation of growth (GO:0040008)	341	17	4.59	+	3.71	4.06e-06	0.000386
head development (GO:0060322)	382	19	5.14	+	3.7	1.05e-06	0.000136
tube morphogenesis (GO:0035239)	302	15	4.06	+	3.69	1.67e-05	0.00126
regulation of neurogenesis (GO:0050767)	182	9	2.45	+	3.68	0.000939	0.0317
negative regulation of organelle organization (GO:0010639)	183	9	2.46	+	3.66	0.000975	0.0328
cellular response to organic cyclic compound (GO:0071407)	224	11	3.01	+	3.65	0.000267	0.0119
regulation of MAPK cascade (GO:0043408)	326	16	4.38	+	3.65	9.75e-06	0.000804
positive regulation of phosphorus metabolic process (GO:0010562)	470	23	6.32	+	3.64	8.15e-08	1.81e-05
positive regulation of phosphate metabolic process (GO:0045937)	470	23	6.32	+	3.64	8.15e-08	1.78e-05
negative regulation of immune system process (GO:0002683)	185	9	2.49	+	3.62	0.00105	0.0344
positive regulation of molecular function (GO:0044093)	803	39	10.8	+	3.61	4.84e-13	9.06e-10
cellular response to organonitrogen compound (GO:0071417)	289	14	3.89	+	3.6	4.25e-05	0.00276
positive regulation of developmental process (GO:0051094)	538	26	7.23	+	3.59	1.21e-08	3.78e-06
muscle structure development (GO:0061061)	187	9	2.51	+	3.58	0.00113	0.0359
regulation of ion transport (GO:0043269)	250	12	3.36	+	3.57	0.00017	0.00849
negative regulation of developmental process (GO:0051093)	377	18	5.07	+	3.55	3.65e-06	0.000363
response to oxidative stress (GO:0006979)	189	9	2.54	+	3.54	0.00121	0.0384
cellular response to lipid (GO:0071396)	210	10	2.82	+	3.54	0.000645	0.0234
positive regulation of transferase activity (GO:0051347)	358	17	4.81	+	3.53	7.56e-06	0.000648
negative regulation of cell differentiation (GO:0045596)	275	13	3.7	+	3.52	0.000104	0.00558
regulation of cell activation (GO:0050865)	233	11	3.13	+	3.51	0.000368	0.0147
response to cytokine (GO:0034097)	445	21	5.98	+	3.51	5.9e-07	8.42e-05
response to peptide hormone (GO:0043434)	192	9	2.58	+	3.49	0.00135	0.0416
regulation of cytokine production (GO:0001817)	299	14	4.02	+	3.48	6.06e-05	0.00373
movement of cell or subcellular component (GO:0006928)	643	30	8.65	+	3.47	1.46e-09	6.16e-07
regulation of cell development (GO:0060284)	237	11	3.19	+	3.45	0.000423	0.0164
circulatory system development (GO:0072359)	389	18	5.23	+	3.44	5.56e-06	0.000499
response to hormone (GO:0009725)	369	17	4.96	+	3.43	1.11e-05	0.000892
response to oxygen-containing compound (GO:1901700)	717	33	9.64	+	3.42	2.31e-10	1.38e-07
positive regulation of transport (GO:0051050)	436	20	5.86	+	3.41	1.75e-06	0.000203
localization of cell (GO:0051674)	397	18	5.34	+	3.37	7.29e-06	0.000633
cell motility (GO:0048870)	397	18	5.34	+	3.37	7.29e-06	0.000629
immune system development (GO:0002520)	332	15	4.46	+	3.36	4.79e-05	0.00305
hematopoietic or lymphoid organ development (GO:0048534)	311	14	4.18	+	3.35	9.1e-05	0.00506
regulation of cellular component movement (GO:0051270)	445	20	5.98	+	3.34	2.37e-06	0.000257
cellular response to nitrogen compound (GO:1901699)	312	14	4.2	+	3.34	9.4e-05	0.00518
regulation of protein phosphorylation (GO:0001932)	603	27	8.11	+	3.33	2.8e-08	7.07e-06
cellular response to oxygen-containing compound (GO:1901701)	492	22	6.62	+	3.33	7.31e-07	0.000101
cell development (GO:0048468)	721	32	9.69	+	3.3	1.15e-09	5.41e-07
immune effector process (GO:0002252)	293	13	3.94	+	3.3	0.00019	0.00911
response to external stimulus (GO:0009605)	949	42	12.76	+	3.29	8.39e-13	1.22e-09
regulation of response to external stimulus (GO:0032101)	452	20	6.08	+	3.29	2.99e-06	0.000313
small molecule biosynthetic process (GO:0044283)	272	12	3.66	+	3.28	0.000357	0.0145
sensory organ development (GO:0007423)	229	10	3.08	+	3.25	0.00122	0.0385
leukocyte activation (GO:0045321)	369	16	4.96	+	3.22	4.22e-05	0.00275
plasma membrane bounded cell projection organization (GO:0120036)	577	25	7.76	+	3.22	1.92e-07	3.65e-05
cellular response to endogenous stimulus (GO:0071495)	536	23	7.21	+	3.19	7.79e-07	0.000106
cell migration (GO:0016477)	352	15	4.73	+	3.17	9.07e-05	0.00506
generation of neurons (GO:0048699)	589	25	7.92	+	3.16	2.8e-07	4.71e-05
regulation of phosphorylation (GO:0042325)	707	30	9.51	+	3.16	1.24e-08	3.79e-06
hemopoiesis (GO:0030097)	284	12	3.82	+	3.14	0.00052	0.0197
regulation of secretion by cell (GO:1903530)	261	11	3.51	+	3.13	0.000915	0.0312
regulation of cell adhesion (GO:0030155)	309	13	4.15	+	3.13	0.000313	0.0132
neurogenesis (GO:0022008)	643	27	8.65	+	3.12	1.01e-07	2.14e-05
regulation of protein kinase activity (GO:0045859)	430	18	5.78	+	3.11	2.08e-05	0.00153
regulation of cytoskeleton organization (GO:0051493)	265	11	3.56	+	3.09	0.00103	0.0339
positive regulation of catalytic activity (GO:0043085)	628	26	8.44	+	3.08	2.44e-07	4.32e-05
regulation of cell motility (GO:2000145)	411	17	5.53	+	3.08	4.2e-05	0.00276
cell projection organization (GO:0030030)	606	25	8.15	+	3.07	4.71e-07	6.86e-05
negative regulation of cell death (GO:0060548)	437	18	5.88	+	3.06	2.56e-05	0.00178
regulation of cell migration (GO:0030334)	389	16	5.23	+	3.06	7.74e-05	0.00453
regulation of transport (GO:0051049)	782	32	10.51	+	3.04	8.06e-09	2.78e-06
tube development (GO:0035295)	391	16	5.26	+	3.04	8.21e-05	0.0047
response to organic cyclic compound (GO:0014070)	367	15	4.93	+	3.04	0.000142	0.00733
positive regulation of cell population proliferation (GO:0008284)	368	15	4.95	+	3.03	0.000146	0.00751
response to endogenous stimulus (GO:0009719)	638	26	8.58	+	3.03	3.29e-07	5.39e-05
regulation of kinase activity (GO:0043549)	491	20	6.6	+	3.03	9.91e-06	0.000812
nervous system process (GO:0050877)	345	14	4.64	+	3.02	0.000259	0.0117
positive regulation of intracellular signal transduction (GO:1902533)	470	19	6.32	+	3.01	1.9e-05	0.00142
nervous system development (GO:0007399)	1044	42	14.04	+	2.99	1.82e-11	1.84e-08
regulation of cell differentiation (GO:0045595)	682	27	9.17	+	2.94	3.22e-07	5.34e-05
positive regulation of signal transduction (GO:0009967)	708	28	9.52	+	2.94	1.86e-07	3.59e-05
regulation of locomotion (GO:0040012)	431	17	5.8	+	2.93	7.45e-05	0.00442
positive regulation of hydrolase activity (GO:0051345)	279	11	3.75	+	2.93	0.00154	0.0467
regulation of cellular component biogenesis (GO:0044087)	486	19	6.53	+	2.91	2.98e-05	0.00204
regulation of developmental process (GO:0050793)	1075	42	14.45	+	2.91	4.6e-11	3.77e-08
negative regulation of cell population proliferation (GO:0008285)	309	12	4.15	+	2.89	0.00106	0.0346
anatomical structure morphogenesis (GO:0009653)	960	37	12.91	+	2.87	1.67e-09	6.84e-07
negative regulation of multicellular organismal process (GO:0051241)	416	16	5.59	+	2.86	0.000165	0.00828
regulation of multicellular organismal process (GO:0051239)	1147	44	15.42	+	2.85	2.19e-11	2.05e-08
system process (GO:0003008)	578	22	7.77	+	2.83	9.39e-06	0.000784
positive regulation of cell communication (GO:0010647)	790	30	10.62	+	2.82	1.41e-07	2.93e-05
regulation of phosphate metabolic process (GO:0019220)	791	30	10.64	+	2.82	1.44e-07	2.91e-05
regulation of phosphorus metabolic process (GO:0051174)	791	30	10.64	+	2.82	1.44e-07	2.87e-05
intracellular signal transduction (GO:0035556)	924	35	12.42	+	2.82	8.72e-09	2.93e-06
positive regulation of signaling (GO:0023056)	794	30	10.68	+	2.81	1.57e-07	3.07e-05
regulation of multicellular organismal development (GO:2000026)	583	22	7.84	+	2.81	1.07e-05	0.000868
cellular response to cytokine stimulus (GO:0071345)	401	15	5.39	+	2.78	0.000359	0.0145
positive regulation of protein metabolic process (GO:0051247)	776	29	10.43	+	2.78	3.39e-07	5.49e-05
regulation of immune response (GO:0050776)	402	15	5.41	+	2.78	0.000368	0.0147
positive regulation of protein modification process (GO:0031401)	537	20	7.22	+	2.77	3.49e-05	0.00235
response to organonitrogen compound (GO:0010243)	484	18	6.51	+	2.77	9.29e-05	0.00514
positive regulation of cellular protein metabolic process (GO:0032270)	726	27	9.76	+	2.77	1.07e-06	0.000137
animal organ development (GO:0048513)	1291	48	17.36	+	2.77	4.4e-12	5.77e-09
positive regulation of response to stimulus (GO:0048584)	950	35	12.77	+	2.74	1.76e-08	4.8e-06
negative regulation of cell communication (GO:0010648)	682	25	9.17	+	2.73	3.84e-06	0.000376
anatomical structure formation involved in morphogenesis (GO:0048646)	383	14	5.15	+	2.72	0.000714	0.0254
negative regulation of signaling (GO:0023057)	684	25	9.2	+	2.72	4.04e-06	0.000387
regulation of transferase activity (GO:0051338)	548	20	7.37	+	2.71	4.61e-05	0.00296
regulation of response to stress (GO:0080134)	691	25	9.29	+	2.69	4.82e-06	0.000442
negative regulation of programmed cell death (GO:0043069)	395	14	5.31	+	2.64	0.000956	0.0322
regulation of cellular localization (GO:0060341)	424	15	5.7	+	2.63	0.000633	0.023
response to nitrogen compound (GO:1901698)	509	18	6.84	+	2.63	0.000172	0.00852
regulation of protein localization (GO:0032880)	453	16	6.09	+	2.63	0.000418	0.0164
regulation of protein modification process (GO:0031399)	852	30	11.46	+	2.62	6.93e-07	9.67e-05
negative regulation of cellular component organization (GO:0051129)	372	13	5	+	2.6	0.00166	0.0493
regulation of immune system process (GO:0002682)	631	22	8.48	+	2.59	3.54e-05	0.00237
negative regulation of response to stimulus (GO:0048585)	805	28	10.82	+	2.59	2.33e-06	0.000255
protein phosphorylation (GO:0006468)	433	15	5.82	+	2.58	0.000781	0.0275
cell differentiation (GO:0030154)	1448	50	19.47	+	2.57	1.79e-11	1.95e-08
system development (GO:0048731)	1826	63	24.55	+	2.57	1.99e-15	1.31e-11
negative regulation of signal transduction (GO:0009968)	639	22	8.59	+	2.56	4.26e-05	0.00275
regulation of localization (GO:0032879)	1231	42	16.55	+	2.54	2.98e-09	1.15e-06
regulation of cell population proliferation (GO:0042127)	704	24	9.47	+	2.54	2.06e-05	0.00153
cellular developmental process (GO:0048869)	1484	50	19.95	+	2.51	4.42e-11	3.87e-08
animal organ morphogenesis (GO:0009887)	416	14	5.59	+	2.5	0.00155	0.0468
positive regulation of cellular component organization (GO:0051130)	566	19	7.61	+	2.5	0.000214	0.01
biological process involved in interspecies interaction between organisms (GO:0044419)	537	18	7.22	+	2.49	0.000327	0.0136
negative regulation of transcription by RNA polymerase II (GO:0000122)	514	17	6.91	+	2.46	0.000566	0.021
regulation of intracellular signal transduction (GO:1902531)	951	31	12.79	+	2.42	2.98e-06	0.000315
positive regulation of transcription by RNA polymerase II (GO:0045944)	652	21	8.77	+	2.4	0.000248	0.0113
response to chemical (GO:0042221)	1712	55	23.02	+	2.39	1.55e-11	1.85e-08
multicellular organism development (GO:0007275)	2089	67	28.09	+	2.39	6.07e-15	2.65e-11
regulation of cellular component organization (GO:0051128)	1212	38	16.3	+	2.33	2.45e-07	4.28e-05
regulation of cell death (GO:0010941)	771	24	10.37	+	2.32	0.0001	0.00544
cell surface receptor signaling pathway (GO:0007166)	1001	31	13.46	+	2.3	6.56e-06	0.000577
phosphorylation (GO:0016310)	551	17	7.41	+	2.29	0.00159	0.0477
response to organic substance (GO:0010033)	1306	40	17.56	+	2.28	2.37e-07	4.25e-05
regulation of molecular function (GO:0065009)	1514	46	20.36	+	2.26	1.57e-08	4.57e-06
vesicle-mediated transport (GO:0016192)	860	26	11.56	+	2.25	6.9e-05	0.00413
anatomical structure development (GO:0048856)	2219	67	29.84	+	2.25	9.34e-14	2.04e-10
positive regulation of macromolecule metabolic process (GO:0010604)	1781	53	23.95	+	2.21	1.23e-09	5.56e-07
positive regulation of metabolic process (GO:0009893)	1926	57	25.9	+	2.2	1.52e-10	9.47e-08
regulation of programmed cell death (GO:0043067)	713	21	9.59	+	2.19	0.000575	0.0213
regulation of cell cycle (GO:0051726)	680	20	9.14	+	2.19	0.00082	0.0285
cellular response to organic substance (GO:0071310)	1025	30	13.78	+	2.18	3.2e-05	0.00219
developmental process (GO:0032502)	2429	71	32.66	+	2.17	3.07e-14	8.05e-11
immune system process (GO:0002376)	1028	30	13.82	+	2.17	3.34e-05	0.00226
regulation of cell communication (GO:0010646)	1687	49	22.68	+	2.16	1.59e-08	4.54e-06
multicellular organismal process (GO:0032501)	2621	76	35.24	+	2.16	9.54e-16	1.25e-11
regulation of signaling (GO:0023051)	1699	49	22.84	+	2.14	1.93e-08	5.17e-06
regulation of response to stimulus (GO:0048583)	1945	56	26.15	+	2.14	9.32e-10	4.7e-07
regulation of cellular protein metabolic process (GO:0032268)	1217	35	16.36	+	2.14	9.03e-06	0.000759
signal transduction (GO:0007165)	2089	60	28.09	+	2.14	1.05e-10	6.9e-08
cellular response to chemical stimulus (GO:0070887)	1255	36	16.87	+	2.13	6.17e-06	0.000551
regulation of protein metabolic process (GO:0051246)	1290	37	17.35	+	2.13	4.1e-06	0.000384
positive regulation of nucleic acid-templated transcription (GO:1903508)	878	25	11.81	+	2.12	0.000279	0.0123
positive regulation of transcription, DNA-templated (GO:0045893)	878	25	11.81	+	2.12	0.000279	0.0122
positive regulation of RNA biosynthetic process (GO:1902680)	879	25	11.82	+	2.12	0.000282	0.0122
positive regulation of cellular metabolic process (GO:0031325)	1726	49	23.21	+	2.11	4.11e-08	9.98e-06
regulation of signal transduction (GO:0009966)	1517	43	20.4	+	2.11	6.76e-07	9.54e-05
cell communication (GO:0007154)	2263	63	30.43	+	2.07	7.18e-11	5.23e-08
signaling (GO:0023052)	2221	61	29.86	+	2.04	3.35e-10	1.83e-07
regulation of transcription by RNA polymerase II (GO:0006357)	1317	36	17.71	+	2.03	1.86e-05	0.0014
phosphorus metabolic process (GO:0006793)	1061	29	14.27	+	2.03	0.000158	0.008
positive regulation of nitrogen compound metabolic process (GO:0051173)	1628	44	21.89	+	2.01	1.43e-06	0.000174
positive regulation of macromolecule biosynthetic process (GO:0010557)	999	27	13.43	+	2.01	0.000351	0.0143
phosphate-containing compound metabolic process (GO:0006796)	1041	28	14	+	2	0.000268	0.0119
regulation of biological quality (GO:0065008)	1731	46	23.28	+	1.98	1.33e-06	0.000163
positive regulation of biosynthetic process (GO:0009891)	1060	28	14.25	+	1.96	0.00047	0.018
positive regulation of RNA metabolic process (GO:0051254)	957	25	12.87	+	1.94	0.00142	0.0433
positive regulation of biological process (GO:0048518)	2934	76	39.45	+	1.93	7.82e-13	1.28e-09
positive regulation of cellular process (GO:0048522)	2714	70	36.49	+	1.92	7.22e-11	4.98e-08
negative regulation of cellular process (GO:0048523)	2342	60	31.49	+	1.91	1.13e-08	3.6e-06
regulation of catalytic activity (GO:0050790)	1219	31	16.39	+	1.89	0.000364	0.0147
cellular response to stimulus (GO:0051716)	2871	72	38.6	+	1.87	6.76e-11	5.21e-08
negative regulation of biological process (GO:0048519)	2522	63	33.91	+	1.86	1.08e-08	3.56e-06
response to stress (GO:0006950)	1610	40	21.65	+	1.85	4.83e-05	0.00306
regulation of gene expression (GO:0010468)	2341	58	31.48	+	1.84	1.41e-07	2.9e-05
response to stimulus (GO:0050896)	3449	85	46.38	+	1.83	1.97e-14	6.45e-11
negative regulation of nitrogen compound metabolic process (GO:0051172)	1231	30	16.55	+	1.81	0.00106	0.0346
regulation of transcription, DNA-templated (GO:0006355)	1755	42	23.6	+	1.78	8.29e-05	0.00473
regulation of nucleic acid-templated transcription (GO:1903506)	1755	42	23.6	+	1.78	8.29e-05	0.00471
regulation of RNA biosynthetic process (GO:2001141)	1756	42	23.61	+	1.78	8.32e-05	0.0047
regulation of RNA metabolic process (GO:0051252)	1902	45	25.57	+	1.76	4.9e-05	0.00309
negative regulation of macromolecule metabolic process (GO:0010605)	1396	33	18.77	+	1.76	0.000786	0.0276
negative regulation of metabolic process (GO:0009892)	1496	35	20.12	+	1.74	0.000666	0.024
regulation of macromolecule metabolic process (GO:0060255)	3030	70	40.74	+	1.72	1.35e-08	4.03e-06
regulation of macromolecule biosynthetic process (GO:0010556)	2040	46	27.43	+	1.68	0.00012	0.00642
regulation of nucleobase-containing compound metabolic process (GO:0019219)	2057	46	27.66	+	1.66	0.00013	0.00681
regulation of cellular macromolecule biosynthetic process (GO:2000112)	2026	45	27.24	+	1.65	0.000193	0.00916
regulation of nitrogen compound metabolic process (GO:0051171)	2819	62	37.9	+	1.64	2.91e-06	0.00031
regulation of biosynthetic process (GO:0009889)	2141	47	28.79	+	1.63	0.000162	0.00816
regulation of metabolic process (GO:0019222)	3286	72	44.18	+	1.63	7.21e-08	1.69e-05
regulation of cellular metabolic process (GO:0031323)	3029	66	40.73	+	1.62	8.87e-07	0.000119
regulation of cellular biosynthetic process (GO:0031326)	2112	46	28.4	+	1.62	0.000242	0.0111
regulation of primary metabolic process (GO:0080090)	2902	63	39.02	+	1.61	3.37e-06	0.00034
localization (GO:0051179)	2459	53	33.06	+	1.6	7.58e-05	0.00446
cellular component organization (GO:0016043)	2705	55	36.37	+	1.51	0.000267	0.0119
cellular component organization or biogenesis (GO:0071840)	2835	55	38.12	+	1.44	0.001	0.0333
regulation of cellular process (GO:0050794)	4900	94	65.89	+	1.43	1.15e-09	5.59e-07
regulation of biological process (GO:0050789)	5088	95	68.41	+	1.39	4.78e-09	1.74e-06
biological regulation (GO:0065007)	5363	96	72.11	+	1.33	5.03e-08	1.2e-05
cellular process (GO:0009987)	6620	101	89.01	+	1.13	0.000309	0.0131
												REVIGO result
SC2_A549_ACE2		PANTHER result
GO biological process complete	reference - REFLIST (7809)	top_100 (100)	top_100 (expected)	top_100 (over/under)	top_100 (fold Enrichment)	top_100 (raw P-value)	top_100 (FDR)			TermID	Name	Frequency	Value	Uniqueness	Dispensability	Representative
post-translational protein modification (GO:0043687)	168	13	2.15	+	6.04	3.84e-07	0.00504			GO:0008152	"metabolic process"	45.967	-1.695	1	0	"metabolic process"
nucleic acid phosphodiester bond hydrolysis (GO:0090305)	184	12	2.36	+	5.09	5.96e-06	0.0261			GO:0043687	"post-translational protein modification"	2.019	-2.298	0.73	0	"post-translational protein modification"
positive regulation of transcription by RNA polymerase II (GO:0045944)	652	22	8.35	+	2.63	2.62e-05	0.0343			GO:0006807	"nitrogen compound metabolic process"	38.424	-1.631	0.592	0.173	"post-translational protein modification"
regulation of cell differentiation (GO:0045595)	682	22	8.73	+	2.52	5.1e-05	0.0418			GO:0090305	"nucleic acid phosphodiester bond hydrolysis"	1.716	-1.583	0.631	0.18	"post-translational protein modification"
RNA metabolic process (GO:0016070)	884	27	11.32	+	2.39	1.93e-05	0.0317			GO:0046483	"heterocycle metabolic process"	16.04	-1.445	0.65	0.301	"post-translational protein modification"
positive regulation of RNA metabolic process (GO:0051254)	957	28	12.26	+	2.28	2.3e-05	0.0335			GO:0006725	"cellular aromatic compound metabolic process"	16.282	-1.407	0.648	0.303	"post-translational protein modification"
nucleic acid metabolic process (GO:0090304)	1276	35	16.34	+	2.14	7.96e-06	0.0261			GO:0044260	"cellular macromolecule metabolic process"	27.386	-1.359	0.553	0.373	"post-translational protein modification"
nucleobase-containing compound metabolic process (GO:0006139)	1523	39	19.5	+	2	1.04e-05	0.0274			GO:0043170	"macromolecule metabolic process"	33.864	-1.507	0.587	0.412	"post-translational protein modification"
cellular aromatic compound metabolic process (GO:0006725)	1618	39	20.72	+	1.88	3.29e-05	0.0392			GO:0044238	"primary metabolic process"	41.077	-1.369	0.583	0.455	"post-translational protein modification"
heterocycle metabolic process (GO:0046483)	1618	39	20.72	+	1.88	3.29e-05	0.0359			GO:0044237	"cellular metabolic process"	42.103	-1.34	0.58	0.479	"post-translational protein modification"
cellular macromolecule metabolic process (GO:0044260)	2701	55	34.59	+	1.59	4.67e-05	0.0438			GO:0090304	"nucleic acid metabolic process"	12.271	-1.583	0.508	0.524	"post-translational protein modification"
macromolecule metabolic process (GO:0043170)	3188	64	40.82	+	1.57	4.74e-06	0.0311			GO:0051254	"positive regulation of RNA metabolic process"	9.669	-1.475	0.888	0	"positive regulation of RNA metabolic process"
nitrogen compound metabolic process (GO:0006807)	3574	68	45.77	+	1.49	1.07e-05	0.0234			GO:0045595	"regulation of cell differentiation"	8.738	-1.379	0.982	0.07	"regulation of cell differentiation"
primary metabolic process (GO:0044238)	3800	69	48.66	+	1.42	4.9e-05	0.0428
metabolic process (GO:0008152)	4149	75	53.13	+	1.41	1.08e-05	0.0202
cellular metabolic process (GO:0044237)	3929	71	50.31	+	1.41	4.53e-05	0.0457
													REVIGO result
SC2_Calu3		PANTHER result
GO biological process complete	reference - REFLIST (7809)	top_100 (101)	top_100 (expected)	top_100 (over/under)	top_100 (fold Enrichment)	top_100 (raw P-value)	top_100 (FDR)			TermID	Name	Frequency	Value	Uniqueness	Dispensability	Representative
positive regulation of protein K63-linked ubiquitination (GO:1902523)	2	2	0.03	+	77.32	0.000953	0.0248			GO:0002376	"immune system process"	16.119	-10.385	1	0	"immune system process"
positive regulation of miRNA metabolic process (GO:2000630)	2	2	0.03	+	77.32	0.000953	0.0247			GO:0006468	"protein phosphorylation"	3.859	-10.699	0.954	0	"protein phosphorylation"
mitochondrial depolarization (GO:0051882)	2	2	0.03	+	77.32	0.000953	0.0247			GO:0006793	"phosphorus metabolic process"	10.202	-4.857	0.976	0.181	"protein phosphorylation"
cellular response to peptidoglycan (GO:0071224)	3	3	0.04	+	77.32	3.93e-05	0.00134			GO:0019538	"protein metabolic process"	23.371	-13.08	0.96	0.37	"protein phosphorylation"
nucleotide-binding oligomerization domain containing 2 signaling pathway (GO:0070431)	4	4	0.05	+	77.32	1.69e-06	6.89e-05			GO:0043170	"macromolecule metabolic process"	33.864	-8.348	0.971	0.373	"protein phosphorylation"
nucleotide-binding oligomerization domain containing 1 signaling pathway (GO:0070427)	2	2	0.03	+	77.32	0.000953	0.0246			GO:0018209	"peptidyl-serine modification"	1.155	-4.582	0.966	0.387	"protein phosphorylation"
follicle-stimulating hormone signaling pathway (GO:0042699)	2	2	0.03	+	77.32	0.000953	0.0246			GO:0006807	"nitrogen compound metabolic process"	38.424	-5.303	0.972	0.412	"protein phosphorylation"
positive regulation of xenophagy (GO:1904417)	6	5	0.08	+	64.43	1.34e-07	6.51e-06			GO:0006508	"proteolysis"	7.19	-7.572	0.964	0.427	"protein phosphorylation"
regulation of xenophagy (GO:1904415)	6	5	0.08	+	64.43	1.34e-07	6.49e-06			GO:1901564	"organonitrogen compound metabolic process"	29.204	-9.18	0.968	0.439	"protein phosphorylation"
death-inducing signaling complex assembly (GO:0071550)	4	3	0.05	+	57.99	6.81e-05	0.00221			GO:0043412	"macromolecule modification"	17.93	-10.527	0.967	0.451	"protein phosphorylation"
I-kappaB phosphorylation (GO:0007252)	6	4	0.08	+	51.54	4.96e-06	0.000193			GO:0044238	"primary metabolic process"	41.077	-4.389	0.971	0.455	"protein phosphorylation"
positive regulation of interferon-alpha production (GO:0032727)	6	4	0.08	+	51.54	4.96e-06	0.000193			GO:0018193	"peptidyl-amino acid modification"	4.913	-4.364	0.959	0.477	"protein phosphorylation"
luteolysis (GO:0001554)	3	2	0.04	+	51.54	0.00157	0.0383			GO:0071704	"organic substance metabolic process"	43.348	-4.388	0.971	0.487	"protein phosphorylation"
cellular response to staurosporine (GO:0072734)	3	2	0.04	+	51.54	0.00157	0.0382			GO:0032446	"protein modification by small protein conjugation"	4.571	-3.62	0.954	0.49	"protein phosphorylation"
response to staurosporine (GO:0072733)	3	2	0.04	+	51.54	0.00157	0.0382			GO:0044260	"cellular macromolecule metabolic process"	27.386	-7.435	0.961	0.521	"protein phosphorylation"
positive regulation of dendritic cell cytokine production (GO:0002732)	3	2	0.04	+	51.54	0.00157	0.0381			GO:0007252	"I-kappaB phosphorylation"	0.067	-3.714	0.879	0.543	"protein phosphorylation"
regulation of dendritic cell cytokine production (GO:0002730)	3	2	0.04	+	51.54	0.00157	0.038			GO:0006464	"cellular protein modification process"	16.663	-11.375	0.948	0.622	"protein phosphorylation"
cellular response to muramyl dipeptide (GO:0071225)	5	3	0.06	+	46.39	0.000108	0.00337			GO:0070647	"protein modification by small protein conjugation or removal"	5.766	-4.712	0.957	0.643	"protein phosphorylation"
cellular response to lipoteichoic acid (GO:0071223)	5	3	0.06	+	46.39	0.000108	0.00336			GO:0044267	"cellular protein metabolic process"	20.017	-8.759	0.953	0.655	"protein phosphorylation"
response to lipoteichoic acid (GO:0070391)	5	3	0.06	+	46.39	0.000108	0.00336			GO:0016310	"phosphorylation"	4.902	-8.321	0.973	0.659	"protein phosphorylation"
TRIF-dependent toll-like receptor signaling pathway (GO:0035666)	12	7	0.16	+	45.1	1.99e-09	1.2e-07			GO:0008152	"metabolic process"	45.967	-3.975	1	0	"metabolic process"
response to muramyl dipeptide (GO:0032495)	13	7	0.17	+	41.63	3.04e-09	1.78e-07			GO:0023052	"signaling"	31.026	-20.339	1	0	"signaling"
nucleotide-binding oligomerization domain containing signaling pathway (GO:0070423)	17	9	0.22	+	40.93	1.64e-11	1.18e-09			GO:0044419	"biological process involved in interspecies interaction between organisms"	8.777	-11.487	1	0	"biological process involved in interspecies interaction between organisms"
I-kappaB kinase/NF-kappaB signaling (GO:0007249)	43	22	0.56	+	39.56	1.51e-26	1.8e-23			GO:0048511	"rhythmic process"	1.492	-4.785	1	0	"rhythmic process"
negative regulation of interleukin-12 production (GO:0032695)	6	3	0.08	+	38.66	0.000161	0.00483			GO:0050896	"response to stimulus"	47.426	-15.917	1	0	"response to stimulus"
lipopolysaccharide-mediated signaling pathway (GO:0031663)	14	7	0.18	+	38.66	4.51e-09	2.59e-07			GO:0051090	"regulation of DNA-binding transcription factor activity"	2.367	-24.326	0.816	0	"regulation of DNA-binding transcription factor activity"
nucleotide-binding domain, leucine rich repeat containing receptor signaling pathway (GO:0035872)	18	9	0.23	+	38.66	2.43e-11	1.72e-09			GO:0031329	"regulation of cellular catabolic process"	4.919	-5.306	0.85	0.21	"regulation of DNA-binding transcription factor activity"
positive regulation of interleukin-2 production (GO:0032743)	15	7	0.19	+	36.08	6.54e-09	3.74e-07			GO:0030162	"regulation of proteolysis"	4.111	-13.886	0.834	0.224	"regulation of DNA-binding transcription factor activity"
MyD88-independent toll-like receptor signaling pathway (GO:0002756)	15	7	0.19	+	36.08	6.54e-09	3.73e-07			GO:0009893	"positive regulation of metabolic process"	20.903	-23.762	0.786	0.259	"regulation of DNA-binding transcription factor activity"
regulation of interferon-alpha production (GO:0032647)	9	4	0.12	+	34.36	1.64e-05	0.000592			GO:0009894	"regulation of catabolic process"	5.805	-5.78	0.874	0.269	"regulation of DNA-binding transcription factor activity"
positive regulation of T cell receptor signaling pathway (GO:0050862)	9	4	0.12	+	34.36	1.64e-05	0.00059			GO:0001817	"regulation of cytokine production"	4.122	-12.554	0.832	0.271	"regulation of DNA-binding transcription factor activity"
tumor necrosis factor-mediated signaling pathway (GO:0033209)	43	19	0.56	+	34.16	4.87e-22	1.45e-19			GO:0051174	"regulation of phosphorus metabolic process"	8.648	-13.285	0.85	0.296	"regulation of DNA-binding transcription factor activity"
response to peptidoglycan (GO:0032494)	7	3	0.09	+	33.14	0.000227	0.00665			GO:0051246	"regulation of protein metabolic process"	14.857	-20.235	0.834	0.342	"regulation of DNA-binding transcription factor activity"
negative regulation of programmed necrotic cell death (GO:0062099)	7	3	0.09	+	33.14	0.000227	0.00664			GO:0051091	"positive regulation of DNA-binding transcription factor activity"	1.486	-21.108	0.812	0.366	"regulation of DNA-binding transcription factor activity"
positive regulation of smooth muscle cell apoptotic process (GO:0034393)	7	3	0.09	+	33.14	0.000227	0.00662			GO:0060255	"regulation of macromolecule metabolic process"	35.289	-18.305	0.822	0.455	"regulation of DNA-binding transcription factor activity"
negative regulation of necroptotic process (GO:0060546)	7	3	0.09	+	33.14	0.000227	0.00661			GO:0019219	"regulation of nucleobase-containing compound metabolic process"	22.389	-10.699	0.814	0.467	"regulation of DNA-binding transcription factor activity"
NIK/NF-kappaB signaling (GO:0038061)	31	13	0.4	+	32.42	4.07e-15	4.85e-13			GO:0052547	"regulation of peptidase activity"	2.557	-12.164	0.801	0.473	"regulation of DNA-binding transcription factor activity"
response to exogenous dsRNA (GO:0043330)	12	5	0.16	+	32.22	1.68e-06	6.9e-05			GO:0009889	"regulation of biosynthetic process"	23.601	-9.896	0.838	0.477	"regulation of DNA-binding transcription factor activity"
interleukin-1-mediated signaling pathway (GO:0070498)	41	17	0.53	+	32.06	2.03e-19	3.86e-17			GO:0044093	"positive regulation of molecular function"	8.923	-21.032	0.887	0.478	"regulation of DNA-binding transcription factor activity"
cytoplasmic pattern recognition receptor signaling pathway (GO:0002753)	22	9	0.28	+	31.63	1e-10	6.62e-09			GO:0001819	"positive regulation of cytokine production"	2.675	-12.836	0.749	0.479	"regulation of DNA-binding transcription factor activity"
response to muscle stretch (GO:0035994)	10	4	0.13	+	30.93	2.27e-05	0.000801			GO:0006355	"regulation of transcription- DNA-templated"	19.204	-11.876	0.789	0.494	"regulation of DNA-binding transcription factor activity"
positive regulation of T cell cytokine production (GO:0002726)	10	4	0.13	+	30.93	2.27e-05	0.000799			GO:0048522	"positive regulation of cellular process"	31.548	-17.403	0.815	0.505	"regulation of DNA-binding transcription factor activity"
T cell apoptotic process (GO:0070231)	8	3	0.1	+	28.99	0.00031	0.00875			GO:0010468	"regulation of gene expression"	27.392	-11.115	0.822	0.508	"regulation of DNA-binding transcription factor activity"
negative regulation of necrotic cell death (GO:0060547)	8	3	0.1	+	28.99	0.00031	0.00873			GO:0001934	"positive regulation of protein phosphorylation"	4.593	-13.188	0.725	0.518	"regulation of DNA-binding transcription factor activity"
positive regulation of muscle cell apoptotic process (GO:0010661)	11	4	0.14	+	28.12	3.07e-05	0.00106			GO:0010604	"positive regulation of macromolecule metabolic process"	19.265	-23.963	0.746	0.524	"regulation of DNA-binding transcription factor activity"
response to dsRNA (GO:0043331)	17	6	0.22	+	27.29	3.16e-07	1.46e-05			GO:0051171	"regulation of nitrogen compound metabolic process"	31.952	-17.947	0.827	0.544	"regulation of DNA-binding transcription factor activity"
regulation of interleukin-2 production (GO:0032663)	23	8	0.3	+	26.89	3.31e-09	1.93e-07			GO:0051338	"regulation of transferase activity"	5.642	-10.533	0.885	0.549	"regulation of DNA-binding transcription factor activity"
stimulatory C-type lectin receptor signaling pathway (GO:0002223)	44	15	0.57	+	26.36	3.37e-16	5.08e-14			GO:0080090	"regulation of primary metabolic process"	32.956	-17.851	0.825	0.551	"regulation of DNA-binding transcription factor activity"
innate immune response activating cell surface receptor signaling pathway (GO:0002220)	44	15	0.57	+	26.36	3.37e-16	5.02e-14			GO:0031323	"regulation of cellular metabolic process"	34.139	-17.397	0.817	0.561	"regulation of DNA-binding transcription factor activity"
cellular response to lectin (GO:1990858)	44	15	0.57	+	26.36	3.37e-16	4.96e-14			GO:0044092	"negative regulation of molecular function"	6.31	-5.939	0.893	0.561	"regulation of DNA-binding transcription factor activity"
response to lectin (GO:1990840)	44	15	0.57	+	26.36	3.37e-16	4.91e-14			GO:0010628	"positive regulation of gene expression"	6.354	-11.896	0.779	0.562	"regulation of DNA-binding transcription factor activity"
innate immune response-activating signal transduction (GO:0002758)	44	15	0.57	+	26.36	3.37e-16	4.86e-14			GO:0051240	"positive regulation of multicellular organismal process"	7.852	-12.403	0.815	0.569	"regulation of DNA-binding transcription factor activity"
positive regulation of interleukin-12 production (GO:0032735)	18	6	0.23	+	25.77	4.17e-07	1.86e-05			GO:0051347	"positive regulation of transferase activity"	3.808	-11.73	0.872	0.589	"regulation of DNA-binding transcription factor activity"
regulation of interleukin-12 production (GO:0032655)	24	8	0.31	+	25.77	4.36e-09	2.52e-07			GO:1903320	"regulation of protein modification by small protein conjugation or removal"	1.312	-8.096	0.841	0.59	"regulation of DNA-binding transcription factor activity"
positive regulation of antigen receptor-mediated signaling pathway (GO:0050857)	12	4	0.16	+	25.77	4.05e-05	0.00138			GO:0051247	"positive regulation of protein metabolic process"	8.536	-21.607	0.747	0.603	"regulation of DNA-binding transcription factor activity"
regulation of smooth muscle cell apoptotic process (GO:0034391)	12	4	0.16	+	25.77	4.05e-05	0.00138			GO:0051336	"regulation of hydrolase activity"	5.945	-8.382	0.884	0.608	"regulation of DNA-binding transcription factor activity"
regulation of T cell cytokine production (GO:0002724)	12	4	0.16	+	25.77	4.05e-05	0.00137			GO:0016239	"positive regulation of macroautophagy"	0.308	-5.257	0.832	0.61	"regulation of DNA-binding transcription factor activity"
regulation of tumor necrosis factor-mediated signaling pathway (GO:0010803)	31	10	0.4	+	24.94	5.91e-11	4e-09			GO:0032743	"positive regulation of interleukin-2 production"	0.185	-6.427	0.807	0.617	"regulation of DNA-binding transcription factor activity"
positive regulation of cytokine production involved in immune response (GO:0002720)	22	7	0.28	+	24.6	5.56e-08	2.86e-06			GO:0032735	"positive regulation of interleukin-12 production"	0.224	-4.73	0.803	0.629	"regulation of DNA-binding transcription factor activity"
activation of innate immune response (GO:0002218)	55	17	0.71	+	23.9	1.21e-17	2.06e-15			GO:0045935	"positive regulation of nucleobase-containing compound metabolic process"	10.589	-10.745	0.745	0.636	"regulation of DNA-binding transcription factor activity"
activation of NF-kappaB-inducing kinase activity (GO:0007250)	13	4	0.17	+	23.79	5.25e-05	0.00175			GO:0009891	"positive regulation of biosynthetic process"	10.892	-11.879	0.766	0.641	"regulation of DNA-binding transcription factor activity"
membrane protein intracellular domain proteolysis (GO:0031293)	13	4	0.17	+	23.79	5.25e-05	0.00175			GO:0000186	"activation of MAPKK activity"	0.32	-7.418	0.772	0.643	"regulation of DNA-binding transcription factor activity"
positive regulation of interleukin-1 beta production (GO:0032731)	20	6	0.26	+	23.2	6.99e-07	3.03e-05			GO:0045893	"positive regulation of transcription DNA-templated"	8.861	-11.876	0.735	0.654	"regulation of DNA-binding transcription factor activity"
Fc-epsilon receptor signaling pathway (GO:0038095)	57	17	0.74	+	23.06	2.01e-17	3.37e-15			GO:0032655	"regulation of interleukin-12 production"	0.337	-6.599	0.849	0.656	"regulation of DNA-binding transcription factor activity"
cellular response to mechanical stimulus (GO:0071260)	34	10	0.44	+	22.74	1.27e-10	8.27e-09			GO:0032663	"regulation of interleukin-2 production"	0.337	-6.714	0.849	0.656	"regulation of DNA-binding transcription factor activity"
positive regulation of NF-kappaB transcription factor activity (GO:0051092)	85	25	1.1	+	22.74	2.99e-25	2.45e-22			GO:0050790	"regulation of catalytic activity"	13.494	-11.747	0.879	0.658	"regulation of DNA-binding transcription factor activity"
leukocyte apoptotic process (GO:0071887)	14	4	0.18	+	22.09	6.68e-05	0.00217			GO:0032757	"positive regulation of interleukin-8 production"	0.348	-4.234	0.796	0.659	"regulation of DNA-binding transcription factor activity"
toll-like receptor signaling pathway (GO:0002224)	49	14	0.63	+	22.09	2.71e-14	2.62e-12			GO:0002720	"positive regulation of cytokine production involved in immune response"	0.365	-5.544	0.719	0.662	"regulation of DNA-binding transcription factor activity"
pattern recognition receptor signaling pathway (GO:0002221)	62	17	0.8	+	21.2	6.64e-17	1.08e-14			GO:1903322	"positive regulation of protein modification by small protein conjugation or removal"	0.746	-7.59	0.788	0.67	"regulation of DNA-binding transcription factor activity"
cellular response to interleukin-1 (GO:0071347)	66	18	0.85	+	21.09	8.12e-18	1.42e-15			GO:0032677	"regulation of interleukin-8 production"	0.46	-4.886	0.845	0.679	"regulation of DNA-binding transcription factor activity"
response to interleukin-1 (GO:0070555)	77	21	1	+	21.09	1.11e-20	2.52e-18			GO:0032481	"positive regulation of type I interferon production"	0.466	-5.325	0.785	0.68	"regulation of DNA-binding transcription factor activity"
lymphocyte apoptotic process (GO:0070227)	11	3	0.14	+	21.09	0.000664	0.0178			GO:0032651	"regulation of interleukin-1 beta production"	0.533	-4.66	0.84	0.69	"regulation of DNA-binding transcription factor activity"
stress-activated MAPK cascade (GO:0051403)	81	22	1.05	+	21	1.31e-21	3.82e-19			GO:1904415	"regulation of xenophagy"	0.039	-5.188	0.855	0.692	"regulation of DNA-binding transcription factor activity"
MyD88-dependent toll-like receptor signaling pathway (GO:0002755)	15	4	0.19	+	20.62	8.38e-05	0.00267			GO:1903557	"positive regulation of tumor necrosis factor superfamily cytokine production"	0.561	-4.181	0.784	0.694	"regulation of DNA-binding transcription factor activity"
stress-activated protein kinase signaling cascade (GO:0031098)	83	22	1.07	+	20.49	2.06e-21	5.63e-19			GO:0065007	"biological regulation"	70.157	-10.143	1	0	"biological regulation"
cellular response to tumor necrosis factor (GO:0071356)	91	24	1.18	+	20.39	2.75e-23	1.16e-20			GO:0046649	"lymphocyte activation"	2.165	-5.842	0.95	0.005	"lymphocyte activation"
positive regulation of cytokine-mediated signaling pathway (GO:0001961)	23	6	0.3	+	20.17	1.4e-06	5.85e-05			GO:0048534	"hematopoietic or lymphoid organ development"	3.466	-5.17	0.932	0.426	"lymphocyte activation"
positive regulation of interleukin-8 production (GO:0032757)	23	6	0.3	+	20.17	1.4e-06	5.84e-05			GO:0048513	"animal organ development"	17.79	-5.207	0.97	0.426	"lymphocyte activation"
positive regulation of I-kappaB kinase/NF-kappaB signaling (GO:0043123)	92	24	1.19	+	20.17	3.44e-23	1.37e-20			GO:0002520	"immune system development"	3.679	-4.793	0.941	0.459	"lymphocyte activation"
positive regulation of response to cytokine stimulus (GO:0060760)	23	6	0.3	+	20.17	1.4e-06	5.82e-05			GO:0006955	"immune response"	11.503	-7.143	0.898	0.56	"lymphocyte activation"
positive regulation of interleukin-1 production (GO:0032732)	24	6	0.31	+	19.33	1.73e-06	7.04e-05			GO:0048731	"system development"	23.993	-3.469	0.971	0.595	"lymphocyte activation"
necrotic cell death (GO:0070265)	16	4	0.21	+	19.33	0.000104	0.00327			GO:0042113	"B cell activation"	0.92	-5.975	0.952	0.657	"lymphocyte activation"
programmed necrotic cell death (GO:0097300)	16	4	0.21	+	19.33	0.000104	0.00326			GO:0007154	"cell communication"	31.531	-19.879	0.997	0.008	"cell communication"
response to nicotine (GO:0035094)	16	4	0.21	+	19.33	0.000104	0.00325			GO:0008219	"cell death"	6.035	-18.932	0.998	0.009	"cell death"
regulation of necroptotic process (GO:0060544)	12	3	0.16	+	19.33	0.000822	0.0216			GO:0001775	"cell activation"	6.063	-5.742	0.998	0.009	"cell activation"
activation of MAPKK activity (GO:0000186)	41	10	0.53	+	18.86	6.07e-10	3.82e-08			GO:0007249	"I-kappaB kinase/NF-kappaB signaling"	0.393	-22.745	0.888	0.036	"I-kappaB kinase/NF-kappaB signaling"
regulation of interleukin-8 production (GO:0032677)	29	7	0.38	+	18.66	2.77e-07	1.3e-05			GO:0104004	"cellular response to environmental stimulus"	1.755	-8.642	0.942	0.126	"I-kappaB kinase/NF-kappaB signaling"
regulation of T cell receptor signaling pathway (GO:0050856)	21	5	0.27	+	18.41	1.63e-05	0.000597			GO:0035872	"nucleotide-binding domain- leucine rich repeat containing receptor signaling pathway"	0.163	-8.764	0.904	0.146	"I-kappaB kinase/NF-kappaB signaling"
negative regulation of NF-kappaB transcription factor activity (GO:0032088)	42	10	0.54	+	18.41	7.43e-10	4.64e-08			GO:0019221	"cytokine-mediated signaling pathway"	3.859	-22.721	0.818	0.199	"I-kappaB kinase/NF-kappaB signaling"
positive regulation of protein import (GO:1904591)	21	5	0.27	+	18.41	1.63e-05	0.000595			GO:0002224	"toll-like receptor signaling pathway"	0.578	-11.582	0.883	0.208	"I-kappaB kinase/NF-kappaB signaling"
positive regulation of protein import into nucleus (GO:0042307)	21	5	0.27	+	18.41	1.63e-05	0.000593			GO:0002221	"pattern recognition receptor signaling pathway"	0.729	-13.967	0.896	0.214	"I-kappaB kinase/NF-kappaB signaling"
response to tumor necrosis factor (GO:0034612)	105	25	1.36	+	18.41	2.63e-23	1.15e-20			GO:0030522	"intracellular receptor signaling pathway"	1.088	-5.427	0.891	0.225	"I-kappaB kinase/NF-kappaB signaling"
positive regulation of glucose import (GO:0046326)	21	5	0.27	+	18.41	1.63e-05	0.000592			GO:0097190	"apoptotic signaling pathway"	1.52	-7.237	0.866	0.235	"I-kappaB kinase/NF-kappaB signaling"
ovulation cycle process (GO:0022602)	17	4	0.22	+	18.19	0.000127	0.00389			GO:0032495	"response to muramyl dipeptide"	0.112	-6.75	0.924	0.297	"I-kappaB kinase/NF-kappaB signaling"
regulation of cytokine production involved in immune response (GO:0002718)	30	7	0.39	+	18.04	3.38e-07	1.55e-05			GO:0035556	"intracellular signal transduction"	9.254	-23.345	0.855	0.311	"I-kappaB kinase/NF-kappaB signaling"
antigen processing and presentation of exogenous peptide antigen via MHC class I, TAP-dependent (GO:0002479)	13	3	0.17	+	17.84	0.001	0.0258			GO:0051403	"stress-activated MAPK cascade"	0.595	-18.418	0.866	0.405	"I-kappaB kinase/NF-kappaB signaling"
negative regulation of extrinsic apoptotic signaling pathway via death domain receptors (GO:1902042)	13	3	0.17	+	17.84	0.001	0.0258			GO:0038061	"NIK/NF-kappaB signaling"	0.443	-12.314	0.887	0.41	"I-kappaB kinase/NF-kappaB signaling"
regulation of B cell proliferation (GO:0030888)	26	6	0.34	+	17.84	2.58e-06	0.000103			GO:0031098	"stress-activated protein kinase signaling cascade"	0.623	-18.249	0.869	0.423	"I-kappaB kinase/NF-kappaB signaling"
regulation of programmed necrotic cell death (GO:0062098)	13	3	0.17	+	17.84	0.001	0.0257			GO:0010033	"response to organic substance"	16.674	-21.558	0.902	0.425	"I-kappaB kinase/NF-kappaB signaling"
positive regulation of JUN kinase activity (GO:0043507)	49	11	0.63	+	17.36	1.72e-10	1.12e-08			GO:0007165	"signal transduction"	29.103	-21.097	0.825	0.447	"I-kappaB kinase/NF-kappaB signaling"
regulation of I-kappaB kinase/NF-kappaB signaling (GO:0043122)	125	28	1.62	+	17.32	1.77e-25	1.55e-22			GO:1901698	"response to nitrogen compound"	6.068	-7	0.917	0.467	"I-kappaB kinase/NF-kappaB signaling"
T cell receptor signaling pathway (GO:0050852)	77	17	1	+	17.07	1.5e-15	1.89e-13			GO:0033993	"response to lipid"	4.565	-5.807	0.907	0.471	"I-kappaB kinase/NF-kappaB signaling"
regulation of interleukin-1 beta production (GO:0032651)	32	7	0.41	+	16.91	4.94e-07	2.19e-05			GO:0000165	"MAPK cascade"	2.249	-17.764	0.865	0.487	"I-kappaB kinase/NF-kappaB signaling"
positive regulation of glucose transmembrane transport (GO:0010828)	23	5	0.3	+	16.81	2.39e-05	0.000836			GO:0007166	"cell surface receptor signaling pathway"	13.976	-19.635	0.845	0.504	"I-kappaB kinase/NF-kappaB signaling"
cellular defense response (GO:0006968)	14	3	0.18	+	16.57	0.00121	0.0303			GO:1901700	"response to oxygen-containing compound"	8.811	-9.644	0.912	0.508	"I-kappaB kinase/NF-kappaB signaling"
Fc receptor signaling pathway (GO:0038093)	84	18	1.09	+	16.57	3.23e-16	4.92e-14			GO:1901699	"cellular response to nitrogen compound"	3.69	-5.833	0.891	0.522	"I-kappaB kinase/NF-kappaB signaling"
regulation of NIK/NF-kappaB signaling (GO:1901222)	42	9	0.54	+	16.57	1.23e-08	6.88e-07			GO:0043330	"response to exogenous dsRNA"	0.258	-4.161	0.924	0.569	"I-kappaB kinase/NF-kappaB signaling"
regulation of muscle cell apoptotic process (GO:0010660)	28	6	0.36	+	16.57	3.76e-06	0.000148			GO:0043331	"response to dsRNA"	0.292	-4.836	0.923	0.576	"I-kappaB kinase/NF-kappaB signaling"
positive regulation of type I interferon production (GO:0032481)	38	8	0.49	+	16.28	9.34e-08	4.73e-06			GO:0070887	"cellular response to chemical stimulus"	16.141	-20.764	0.89	0.593	"I-kappaB kinase/NF-kappaB signaling"
JNK cascade (GO:0007254)	62	13	0.8	+	16.21	7.18e-12	5.29e-10			GO:0097193	"intrinsic apoptotic signaling pathway"	0.796	-4.04	0.859	0.628	"I-kappaB kinase/NF-kappaB signaling"
positive regulation of innate immune response (GO:0045089)	86	18	1.11	+	16.18	4.64e-16	6.47e-14			GO:0070498	"interleukin-1-mediated signaling pathway"	0.533	-16.413	0.855	0.637	"I-kappaB kinase/NF-kappaB signaling"
positive regulation of DNA-binding transcription factor activity (GO:0051091)	135	28	1.75	+	16.04	1.13e-24	7.8e-22			GO:0070555	"response to interleukin-1"	1.127	-17.599	0.916	0.675	"I-kappaB kinase/NF-kappaB signaling"
positive regulation of macroautophagy (GO:0016239)	39	8	0.5	+	15.86	1.11e-07	5.53e-06			GO:0065009	"regulation of molecular function"	17.257	-20.764	0.946	0.038	"regulation of molecular function"
cellular response to lipopolysaccharide (GO:0071222)	64	13	0.83	+	15.7	1.02e-11	7.43e-10			GO:0043123	"positive regulation of I-kappaB kinase/NF-kappaB signaling"	1.038	-19.863	0.803	0.04	"positive regulation of I-kappaB kinase/NF-kappaB signaling"
positive regulation of cysteine-type endopeptidase activity involved in apoptotic process (GO:0043280)	74	15	0.96	+	15.67	2.37e-13	1.95e-11			GO:0045785	"positive regulation of cell adhesion"	2.384	-6.074	0.858	0.19	"positive regulation of I-kappaB kinase/NF-kappaB signaling"
positive regulation of T cell mediated immunity (GO:0002711)	20	4	0.26	+	15.46	0.000219	0.00641			GO:0060759	"regulation of response to cytokine stimulus"	0.976	-11.069	0.897	0.238	"positive regulation of I-kappaB kinase/NF-kappaB signaling"
positive regulation of NIK/NF-kappaB signaling (GO:1901224)	30	6	0.39	+	15.46	5.33e-06	0.000206			GO:0031347	"regulation of defense response"	4.734	-19.097	0.856	0.288	"positive regulation of I-kappaB kinase/NF-kappaB signaling"
antigen processing and presentation of exogenous peptide antigen via MHC class I (GO:0042590)	15	3	0.19	+	15.46	0.00143	0.0354			GO:0001959	"regulation of cytokine-mediated signaling pathway"	0.914	-11.199	0.873	0.316	"positive regulation of I-kappaB kinase/NF-kappaB signaling"
regulation of necrotic cell death (GO:0010939)	15	3	0.19	+	15.46	0.00143	0.0354			GO:0002831	"regulation of response to biotic stimulus"	2.367	-16.777	0.885	0.323	"positive regulation of I-kappaB kinase/NF-kappaB signaling"
positive regulation of JNK cascade (GO:0046330)	50	10	0.65	+	15.46	3.26e-09	1.91e-07			GO:1901222	"regulation of NIK/NF-kappaB signaling"	0.561	-6.162	0.877	0.425	"positive regulation of I-kappaB kinase/NF-kappaB signaling"
positive regulation of cysteine-type endopeptidase activity (GO:2001056)	81	16	1.05	+	15.27	5.01e-14	4.6e-12			GO:0048584	"positive regulation of response to stimulus"	12.743	-20.533	0.792	0.429	"positive regulation of I-kappaB kinase/NF-kappaB signaling"
regulation of JUN kinase activity (GO:0043506)	56	11	0.72	+	15.19	6.01e-10	3.81e-08			GO:0032103	"positive regulation of response to external stimulus"	2.832	-17.757	0.804	0.442	"positive regulation of I-kappaB kinase/NF-kappaB signaling"
activation of cysteine-type endopeptidase activity involved in apoptotic process (GO:0006919)	51	10	0.66	+	15.16	3.85e-09	2.24e-07			GO:0032101	"regulation of response to external stimulus"	6.646	-16.87	0.868	0.46	"positive regulation of I-kappaB kinase/NF-kappaB signaling"
positive regulation of defense response (GO:0031349)	129	25	1.67	+	14.98	2.18e-21	5.71e-19			GO:0043122	"regulation of I-kappaB kinase/NF-kappaB signaling"	1.357	-21.81	0.864	0.467	"positive regulation of I-kappaB kinase/NF-kappaB signaling"
activation of JUN kinase activity (GO:0007257)	31	6	0.4	+	14.96	6.3e-06	0.000241			GO:0080134	"regulation of response to stress"	8.643	-19.396	0.863	0.486	"positive regulation of I-kappaB kinase/NF-kappaB signaling"
antigen receptor-mediated signaling pathway (GO:0050851)	88	17	1.14	+	14.94	1.05e-14	1.14e-12			GO:1902531	"regulation of intracellular signal transduction"	10.011	-19.764	0.834	0.503	"positive regulation of I-kappaB kinase/NF-kappaB signaling"
regulation of cytokine-mediated signaling pathway (GO:0001959)	83	16	1.07	+	14.9	7e-14	6.33e-12			GO:0048585	"negative regulation of response to stimulus"	10.05	-4.366	0.834	0.503	"positive regulation of I-kappaB kinase/NF-kappaB signaling"
regulation of interleukin-1 production (GO:0032652)	37	7	0.48	+	14.63	1.17e-06	4.96e-05			GO:0002253	"activation of immune response"	2.95	-13.587	0.705	0.507	"positive regulation of I-kappaB kinase/NF-kappaB signaling"
cellular response to molecule of bacterial origin (GO:0071219)	69	13	0.89	+	14.57	2.35e-11	1.67e-09			GO:1901224	"positive regulation of NIK/NF-kappaB signaling"	0.381	-3.686	0.824	0.532	"positive regulation of I-kappaB kinase/NF-kappaB signaling"
regulation of response to cytokine stimulus (GO:0060759)	85	16	1.1	+	14.55	9.7e-14	8.54e-12			GO:0023057	"negative regulation of signaling"	7.656	-4.114	0.869	0.542	"positive regulation of I-kappaB kinase/NF-kappaB signaling"
histone H3 deacetylation (GO:0070932)	16	3	0.21	+	14.5	0.00169	0.0405			GO:0010648	"negative regulation of cell communication"	7.644	-4.134	0.861	0.546	"positive regulation of I-kappaB kinase/NF-kappaB signaling"
negative regulation of cysteine-type endopeptidase activity involved in apoptotic process (GO:0043154)	32	6	0.41	+	14.5	7.4e-06	0.000282			GO:0043408	"regulation of MAPK cascade"	3.875	-9.298	0.845	0.549	"positive regulation of I-kappaB kinase/NF-kappaB signaling"
regulation of cysteine-type endopeptidase activity involved in apoptotic process (GO:0043281)	104	19	1.35	+	14.13	5.99e-16	8.18e-14			GO:0050854	"regulation of antigen receptor-mediated signaling pathway"	0.359	-3.483	0.822	0.556	"positive regulation of I-kappaB kinase/NF-kappaB signaling"
regulation of antigen receptor-mediated signaling pathway (GO:0050854)	33	6	0.43	+	14.06	8.66e-06	0.000329			GO:0023056	"positive regulation of signaling"	9.663	-17.979	0.82	0.569	"positive regulation of I-kappaB kinase/NF-kappaB signaling"
positive regulation of oxidoreductase activity (GO:0051353)	22	4	0.28	+	14.06	0.000302	0.00856			GO:0010647	"positive regulation of cell communication"	9.63	-18.061	0.808	0.574	"positive regulation of I-kappaB kinase/NF-kappaB signaling"
response to mechanical stimulus (GO:0009612)	78	14	1.01	+	13.88	6.76e-12	5.01e-10			GO:1903706	"regulation of hemopoiesis"	2.142	-5.243	0.81	0.578	"positive regulation of I-kappaB kinase/NF-kappaB signaling"
positive regulation of tumor necrosis factor superfamily cytokine production (GO:1903557)	39	7	0.5	+	13.88	1.6e-06	6.59e-05			GO:0070302	"regulation of stress-activated protein kinase signaling cascade"	1.026	-6.914	0.853	0.586	"positive regulation of I-kappaB kinase/NF-kappaB signaling"
positive regulation of production of molecular mediator of immune response (GO:0002702)	39	7	0.5	+	13.88	1.6e-06	6.57e-05			GO:0002697	"regulation of immune effector process"	2.412	-4.3	0.85	0.588	"positive regulation of I-kappaB kinase/NF-kappaB signaling"
regulation of innate immune response (GO:0045088)	134	24	1.73	+	13.85	7.85e-20	1.54e-17			GO:1902105	"regulation of leukocyte differentiation"	1.542	-3.757	0.806	0.604	"positive regulation of I-kappaB kinase/NF-kappaB signaling"
regulation of cysteine-type endopeptidase activity (GO:2000116)	112	20	1.45	+	13.81	1.39e-16	2.2e-14			GO:0051249	"regulation of lymphocyte activation"	2.961	-6.757	0.826	0.605	"positive regulation of I-kappaB kinase/NF-kappaB signaling"
execution phase of apoptosis (GO:0097194)	28	5	0.36	+	13.81	5.49e-05	0.00182			GO:0045597	"positive regulation of cell differentiation"	4.605	-3.73	0.841	0.614	"positive regulation of I-kappaB kinase/NF-kappaB signaling"
activation of MAPK activity (GO:0000187)	84	15	1.09	+	13.81	1.2e-12	9.34e-11			GO:0045595	"regulation of cell differentiation"	8.738	-6.914	0.913	0.628	"positive regulation of I-kappaB kinase/NF-kappaB signaling"
positive regulation of interferon-beta production (GO:0032728)	17	3	0.22	+	13.64	0.00197	0.0466			GO:0031349	"positive regulation of defense response"	2.013	-18.243	0.803	0.643	"positive regulation of I-kappaB kinase/NF-kappaB signaling"
negative regulation of cysteine-type endopeptidase activity (GO:2000117)	34	6	0.44	+	13.64	1.01e-05	0.000379			GO:0038093	"Fc receptor signaling pathway"	1.318	-13.308	0.751	0.648	"positive regulation of I-kappaB kinase/NF-kappaB signaling"
regulation of myotube differentiation (GO:0010830)	17	3	0.22	+	13.64	0.00197	0.0465			GO:0009966	"regulation of signal transduction"	17.123	-16.917	0.823	0.655	"positive regulation of I-kappaB kinase/NF-kappaB signaling"
positive regulation of response to biotic stimulus (GO:0002833)	102	18	1.32	+	13.64	6.46e-15	7.3e-13			GO:0043410	"positive regulation of MAPK cascade"	2.872	-11.105	0.775	0.665	"positive regulation of I-kappaB kinase/NF-kappaB signaling"
positive regulation of endopeptidase activity (GO:0010950)	91	16	1.18	+	13.59	2.47e-13	2e-11			GO:2000026	"regulation of multicellular organismal development"	7.342	-4.192	0.876	0.686	"positive regulation of I-kappaB kinase/NF-kappaB signaling"
membrane protein proteolysis (GO:0033619)	23	4	0.3	+	13.45	0.000351	0.0098			GO:0070663	"regulation of leukocyte proliferation"	1.352	-5.796	0.933	0.042	"regulation of leukocyte proliferation"
B cell differentiation (GO:0030183)	52	9	0.67	+	13.38	6.3e-08	3.22e-06			GO:0008284	"positive regulation of cell population proliferation"	5.126	-6.126	0.843	0.6	"regulation of leukocyte proliferation"
regulation of glucose import (GO:0046324)	29	5	0.38	+	13.33	6.37e-05	0.00209			GO:0043066	"negative regulation of apoptotic process"	4.885	-16.983	0.859	0.05	"negative regulation of apoptotic process"
regulation of T cell mediated immunity (GO:0002709)	29	5	0.38	+	13.33	6.37e-05	0.00208			GO:0048523	"negative regulation of cellular process"	26.921	-8.55	0.879	0.385	"negative regulation of apoptotic process"
positive regulation of stress-activated MAPK cascade (GO:0032874)	64	11	0.83	+	13.29	2.11e-09	1.25e-07			GO:0010605	"negative regulation of macromolecule metabolic process"	15.805	-4.255	0.807	0.529	"negative regulation of apoptotic process"
positive regulation of peptidase activity (GO:0010952)	99	17	1.28	+	13.28	5.83e-14	5.31e-12			GO:0010660	"regulation of muscle cell apoptotic process"	0.365	-3.83	0.916	0.533	"negative regulation of apoptotic process"
positive regulation of interleukin-6 production (GO:0032755)	36	6	0.47	+	12.89	1.35e-05	0.0005			GO:0009892	"negative regulation of metabolic process"	16.983	-3.971	0.824	0.541	"negative regulation of apoptotic process"
positive regulation of stress-activated protein kinase signaling cascade (GO:0070304)	66	11	0.85	+	12.89	2.81e-09	1.67e-07			GO:1901214	"regulation of neuron death"	1.705	-5.943	0.902	0.614	"negative regulation of apoptotic process"
regulation of interferon-beta production (GO:0032648)	30	5	0.39	+	12.89	7.36e-05	0.00238			GO:2001233	"regulation of apoptotic signaling pathway"	1.924	-4.014	0.827	0.66	"negative regulation of apoptotic process"
defense response to Gram-positive bacterium (GO:0050830)	24	4	0.31	+	12.89	0.000405	0.0112			GO:0010942	"positive regulation of cell death"	3.432	-8.706	0.822	0.681	"negative regulation of apoptotic process"
positive regulation of neuron apoptotic process (GO:0043525)	30	5	0.39	+	12.89	7.36e-05	0.00237			GO:0050865	"regulation of cell activation"	3.668	-6.123	0.94	0.053	"regulation of cell activation"
lymphocyte proliferation (GO:0046651)	30	5	0.39	+	12.89	7.36e-05	0.00237			GO:0030155	"regulation of cell adhesion"	4.016	-5.205	0.939	0.054	"regulation of cell adhesion"
positive regulation of T cell proliferation (GO:0042102)	30	5	0.39	+	12.89	7.36e-05	0.00236			GO:0010941	"regulation of cell death"	9.125	-23.306	0.931	0.062	"regulation of cell death"
regulation of DNA-binding transcription factor activity (GO:0051090)	218	36	2.82	+	12.77	7.2e-29	4.72e-25			GO:0042127	"regulation of cell population proliferation"	9.08	-7.223	0.931	0.07	"regulation of cell population proliferation"
positive regulation of tumor necrosis factor production (GO:0032760)	38	6	0.49	+	12.21	1.78e-05	0.000636			GO:0048583	"regulation of response to stimulus"	23.741	-18.951	0.927	0.072	"regulation of response to stimulus"
regulation of interleukin-6 production (GO:0032675)	51	8	0.66	+	12.13	6.92e-07	3.02e-05			GO:0048518	"positive regulation of biological process"	34.863	-18.292	0.92	0.11	"regulation of response to stimulus"
mononuclear cell proliferation (GO:0032943)	32	5	0.41	+	12.08	9.68e-05	0.00307			GO:0048519	"negative regulation of biological process"	30.236	-8.793	0.923	0.122	"regulation of response to stimulus"
regulation of protein import (GO:1904589)	32	5	0.41	+	12.08	9.68e-05	0.00307			GO:0019222	"regulation of metabolic process"	38.256	-17.592	0.918	0.136	"regulation of response to stimulus"
regulation of protein import into nucleus (GO:0042306)	32	5	0.41	+	12.08	9.68e-05	0.00306			GO:0050794	"regulation of cellular process"	63.337	-11.37	0.907	0.194	"regulation of response to stimulus"
cellular response to biotic stimulus (GO:0071216)	84	13	1.09	+	11.97	2.1e-10	1.36e-08			GO:0050789	"regulation of biological process"	66.439	-11.873	0.926	0.244	"regulation of response to stimulus"
negative regulation of I-kappaB kinase/NF-kappaB signaling (GO:0043124)	26	4	0.34	+	11.89	0.000532	0.0146			GO:0002682	"regulation of immune system process"	9.506	-18.258	0.938	0.072	"regulation of immune system process"
negative regulation of DNA-binding transcription factor activity (GO:0043433)	81	12	1.05	+	11.45	1.71e-09	1.04e-07			GO:1990840	"response to lectin"	0.639	-13.309	0.931	0.074	"response to lectin"
positive regulation of MAP kinase activity (GO:0043406)	122	18	1.58	+	11.41	1.03e-13	9.03e-12			GO:0009617	"response to bacterium"	3.988	-12.876	0.909	0.544	"response to lectin"
positive regulation of nucleocytoplasmic transport (GO:0046824)	34	5	0.44	+	11.37	0.000125	0.00386			GO:0071216	"cellular response to biotic stimulus"	1.139	-7.866	0.915	0.585	"response to lectin"
positive regulation of protein modification by small protein conjugation or removal (GO:1903322)	89	13	1.15	+	11.29	4e-10	2.57e-08			GO:0032496	"response to lipopolysaccharide"	1.739	-10.118	0.871	0.644	"response to lectin"
activation of immune response (GO:0002253)	151	22	1.95	+	11.26	1.66e-16	2.59e-14			GO:0050793	"regulation of developmental process"	13.505	-4.213	0.934	0.08	"regulation of developmental process"
regulation of type I interferon production (GO:0032479)	69	10	0.89	+	11.21	5.09e-08	2.63e-06			GO:0051239	"regulation of multicellular organismal process"	14.773	-10.747	0.933	0.082	"regulation of multicellular organismal process"
positive regulation of response to external stimulus (GO:0032103)	194	28	2.51	+	11.16	7.46e-21	1.75e-18			GO:0009612	"response to mechanical stimulus"	1.189	-9.3	0.933	0.083	"response to mechanical stimulus"
immune response-activating cell surface receptor signaling pathway (GO:0002429)	132	19	1.71	+	11.13	2.96e-14	2.83e-12			GO:0071496	"cellular response to external stimulus"	1.89	-5.32	0.932	0.403	"response to mechanical stimulus"
immune response-activating signal transduction (GO:0002757)	132	19	1.71	+	11.13	2.96e-14	2.81e-12			GO:0071214	"cellular response to abiotic stimulus"	1.755	-8.64	0.936	0.606	"response to mechanical stimulus"
negative regulation of type I interferon production (GO:0032480)	28	4	0.36	+	11.05	0.000684	0.0182			GO:0010646	"regulation of cell communication"	19.237	-15.373	0.92	0.089	"regulation of cell communication"
regulation of production of molecular mediator of immune response (GO:0002700)	56	8	0.72	+	11.05	1.31e-06	5.53e-05			GO:0023051	"regulation of signaling"	19.434	-15.22	0.93	0.089	"regulation of signaling"
positive regulation of protein ubiquitination (GO:0031398)	77	11	1	+	11.05	1.2e-08	6.78e-07			GO:0006954	"inflammatory response"	2.759	-5.296	0.926	0.098	"inflammatory response"
regulation of glucose transmembrane transport (GO:0010827)	35	5	0.45	+	11.05	0.000142	0.00431			GO:0051716	"cellular response to stimulus"	37.773	-19.09	0.926	0.172	"inflammatory response"
extrinsic apoptotic signaling pathway (GO:0097191)	49	7	0.63	+	11.05	6.24e-06	0.00024			GO:0009628	"response to abiotic stimulus"	6.433	-6.088	0.947	0.211	"inflammatory response"
regulation of JNK cascade (GO:0046328)	77	11	1	+	11.05	1.2e-08	6.75e-07			GO:0009719	"response to endogenous stimulus"	7.93	-5.159	0.946	0.224	"inflammatory response"
response to lipopolysaccharide (GO:0032496)	120	17	1.55	+	10.95	9.7e-13	7.62e-11			GO:0009607	"response to biotic stimulus"	8.525	-15.519	0.945	0.228	"inflammatory response"
immune response-regulating cell surface receptor signaling pathway (GO:0002768)	149	21	1.93	+	10.9	1.61e-15	2.01e-13			GO:0009605	"response to external stimulus"	13.965	-12.135	0.94	0.267	"inflammatory response"
immune response-regulating signaling pathway (GO:0002764)	149	21	1.93	+	10.9	1.61e-15	1.99e-13			GO:0006950	"response to stress"	20.028	-12.821	0.936	0.304	"inflammatory response"
regulation of response to biotic stimulus (GO:0002831)	193	27	2.5	+	10.82	8.69e-20	1.67e-17			GO:0042221	"response to chemical"	24.262	-17.331	0.934	0.328	"inflammatory response"
cytokine-mediated signaling pathway (GO:0019221)	258	36	3.34	+	10.79	1.45e-26	1.9e-23			GO:0033554	"cellular response to stress"	9.518	-10.879	0.905	0.439	"cellular response to stress"
positive regulation of reactive oxygen species metabolic process (GO:2000379)	29	4	0.38	+	10.66	0.000771	0.0203			GO:0034097	"response to cytokine"	6.175	-25.642	0.903	0.515	"response to cytokine"
ovulation cycle (GO:0042698)	29	4	0.38	+	10.66	0.000771	0.0203			GO:0006952	"defense response"	7.914	-7.359	0.922	0.526	"defense response"
positive regulation of protein localization to nucleus (GO:1900182)	44	6	0.57	+	10.54	3.76e-05	0.00129			GO:0071310	"cellular response to organic substance"	13.045	-23.097	0.876	0.619	"cellular response to organic substance"
positive regulation of adaptive immune response based on somatic recombination of immune receptors built from immunoglobulin superfamily domains (GO:0002824)	44	6	0.57	+	10.54	3.76e-05	0.00129			GO:1901701	"cellular response to oxygen-containing compound"	5.934	-9.416	0.887	0.629	"cellular response to oxygen-containing compound"
B cell activation (GO:0042113)	81	11	1.05	+	10.5	1.93e-08	1.06e-06			GO:0050776	"regulation of immune response"	6.562	-14.708	0.783	0.695	"regulation of immune response"
regulation of tumor necrosis factor superfamily cytokine production (GO:1903555)	59	8	0.76	+	10.48	1.87e-06	7.58e-05
response to molecule of bacterial origin (GO:0002237)	126	17	1.63	+	10.43	1.98e-12	1.5e-10
MAPK cascade (GO:0000165)	215	29	2.78	+	10.43	7.23e-21	1.72e-18
regulation of endopeptidase activity (GO:0052548)	151	20	1.95	+	10.24	2.4e-14	2.35e-12
positive regulation of neuron death (GO:1901216)	53	7	0.69	+	10.21	9.96e-06	0.000375
leukocyte proliferation (GO:0070661)	38	5	0.49	+	10.17	0.000201	0.00594
regulation of peptidase activity (GO:0052547)	160	21	2.07	+	10.15	5.85e-15	6.85e-13
regulation of stress-activated MAPK cascade (GO:0032872)	100	13	1.29	+	10.05	1.46e-09	8.96e-08
positive regulation of leukocyte proliferation (GO:0070665)	54	7	0.7	+	10.02	1.11e-05	0.000417
regulation of leukocyte proliferation (GO:0070663)	85	11	1.1	+	10.01	3.04e-08	1.6e-06
positive regulation of adaptive immune response (GO:0002821)	47	6	0.61	+	9.87	5.27e-05	0.00175
regulation of B cell activation (GO:0050864)	55	7	0.71	+	9.84	1.24e-05	0.000464
regulation of lymphocyte proliferation (GO:0050670)	79	10	1.02	+	9.79	1.62e-07	7.74e-06
regulation of stress-activated protein kinase signaling cascade (GO:0070302)	103	13	1.33	+	9.76	2.03e-09	1.22e-07
regulation of mononuclear cell proliferation (GO:0032944)	80	10	1.03	+	9.66	1.8e-07	8.59e-06
intrinsic apoptotic signaling pathway in response to DNA damage (GO:0008630)	40	5	0.52	+	9.66	0.00025	0.00721
cellular senescence (GO:0090398)	32	4	0.41	+	9.66	0.00108	0.0275
positive regulation of lymphocyte proliferation (GO:0050671)	48	6	0.62	+	9.66	5.87e-05	0.00194
defense response to bacterium (GO:0042742)	56	7	0.72	+	9.66	1.38e-05	0.000509
positive regulation of leukocyte mediated immunity (GO:0002705)	48	6	0.62	+	9.66	5.87e-05	0.00193
negative regulation of innate immune response (GO:0045824)	32	4	0.41	+	9.66	0.00108	0.0274
regulation of tumor necrosis factor production (GO:0032680)	57	7	0.74	+	9.5	1.54e-05	0.000563
positive regulation of mononuclear cell proliferation (GO:0032946)	49	6	0.63	+	9.47	6.52e-05	0.00213
response to bacterium (GO:0009617)	188	23	2.43	+	9.46	9.92e-16	1.33e-13
DNA damage response, signal transduction by p53 class mediator resulting in cell cycle arrest (GO:0006977)	41	5	0.53	+	9.43	0.000278	0.00794
positive regulation of cytokine production (GO:0001819)	189	23	2.44	+	9.41	1.1e-15	1.46e-13
epithelial cell proliferation (GO:0050673)	33	4	0.43	+	9.37	0.0012	0.0303
activation of protein kinase activity (GO:0032147)	190	23	2.46	+	9.36	1.22e-15	1.57e-13
positive regulation of lymphocyte mediated immunity (GO:0002708)	42	5	0.54	+	9.2	0.000308	0.00872
positive regulation of proteolysis (GO:0045862)	187	22	2.42	+	9.1	9.58e-15	1.06e-12
ERBB signaling pathway (GO:0038127)	35	4	0.45	+	8.84	0.00146	0.036
negative regulation of mRNA metabolic process (GO:1903312)	35	4	0.45	+	8.84	0.00146	0.0359
negative regulation of immune effector process (GO:0002698)	35	4	0.45	+	8.84	0.00146	0.0358
positive regulation of T cell activation (GO:0050870)	88	10	1.14	+	8.79	4.05e-07	1.81e-05
regulation of defense response (GO:0031347)	300	34	3.88	+	8.76	2.44e-22	7.99e-20
regulation of lymphocyte mediated immunity (GO:0002706)	62	7	0.8	+	8.73	2.53e-05	0.000881
positive regulation of protein serine/threonine kinase activity (GO:0071902)	169	19	2.19	+	8.69	1.67e-12	1.27e-10
positive regulation of leukocyte cell-cell adhesion (GO:1903039)	98	11	1.27	+	8.68	1.15e-07	5.7e-06
regulation of protein modification by small protein conjugation or removal (GO:1903320)	143	16	1.85	+	8.65	1.22e-10	8.01e-09
cellular response to abiotic stimulus (GO:0071214)	153	17	1.98	+	8.59	3.34e-11	2.29e-09
cellular response to environmental stimulus (GO:0104004)	153	17	1.98	+	8.59	3.34e-11	2.28e-09
intrinsic apoptotic signaling pathway (GO:0097193)	83	9	1.07	+	8.38	2.28e-06	9.12e-05
positive regulation of inflammatory response (GO:0050729)	37	4	0.48	+	8.36	0.00176	0.0423
regulation of MAP kinase activity (GO:0043405)	167	18	2.16	+	8.33	1.32e-11	9.54e-10
cellular response to cytokine stimulus (GO:0071345)	401	43	5.19	+	8.29	7.66e-28	2.01e-24
regulation of T cell proliferation (GO:0042129)	56	6	0.72	+	8.28	0.000129	0.00393
positive regulation of ERK1 and ERK2 cascade (GO:0070374)	75	8	0.97	+	8.25	9.57e-06	0.000362
regulation of oxidoreductase activity (GO:0051341)	47	5	0.61	+	8.23	0.000496	0.0136
apoptotic signaling pathway (GO:0097190)	141	15	1.82	+	8.23	9.33e-10	5.8e-08
response to cytokine (GO:0034097)	445	47	5.76	+	8.17	1.74e-30	2.28e-26
positive regulation of DNA biosynthetic process (GO:2000573)	38	4	0.49	+	8.14	0.00193	0.0458
cell aging (GO:0007569)	48	5	0.62	+	8.05	0.000542	0.0148
intracellular receptor signaling pathway (GO:0030522)	117	12	1.51	+	7.93	7.36e-08	3.74e-06
female gonad development (GO:0008585)	39	4	0.5	+	7.93	0.00211	0.0493
regulation of protein ubiquitination (GO:0031396)	127	13	1.64	+	7.91	2.06e-08	1.12e-06
positive regulation of apoptotic signaling pathway (GO:2001235)	59	6	0.76	+	7.86	0.000168	0.00501
negative regulation of endopeptidase activity (GO:0010951)	61	6	0.79	+	7.6	0.000198	0.00587
positive regulation of cell-cell adhesion (GO:0022409)	112	11	1.45	+	7.59	3.99e-07	1.79e-05
mitotic G1/S transition checkpoint signaling (GO:0044819)	51	5	0.66	+	7.58	0.000701	0.0186
mitotic G1 DNA damage checkpoint signaling (GO:0031571)	51	5	0.66	+	7.58	0.000701	0.0186
positive regulation of MAPK cascade (GO:0043410)	236	23	3.05	+	7.54	8.8e-14	7.85e-12
positive regulation of immune response (GO:0050778)	237	23	3.07	+	7.5	9.56e-14	8.47e-12
negative regulation of peptidase activity (GO:0010466)	62	6	0.8	+	7.48	0.000215	0.00633
positive regulation of autophagy (GO:0010508)	83	8	1.07	+	7.45	1.9e-05	0.000676
regulation of leukocyte mediated immunity (GO:0002703)	83	8	1.07	+	7.45	1.9e-05	0.000674
positive regulation of immune effector process (GO:0002699)	83	8	1.07	+	7.45	1.9e-05	0.000672
response to hydrogen peroxide (GO:0042542)	63	6	0.81	+	7.36	0.000234	0.00678
regulation of nucleocytoplasmic transport (GO:0046822)	64	6	0.83	+	7.25	0.000253	0.00727
positive regulation of lymphocyte activation (GO:0051251)	118	11	1.53	+	7.21	6.47e-07	2.84e-05
lymphocyte differentiation (GO:0030098)	118	11	1.53	+	7.21	6.47e-07	2.83e-05
regulation of proteolysis (GO:0030162)	312	29	4.04	+	7.19	8.13e-17	1.3e-14
positive regulation of protein kinase activity (GO:0045860)	280	26	3.62	+	7.18	4.54e-15	5.36e-13
regulation of neuron death (GO:1901214)	153	14	1.98	+	7.07	2.11e-08	1.14e-06
negative regulation of programmed cell death (GO:0043069)	395	36	5.11	+	7.05	9.11e-21	2.1e-18
regulation of cytokine production (GO:0001817)	299	27	3.87	+	6.98	2.3e-15	2.79e-13
regulation of leukocyte cell-cell adhesion (GO:1903037)	133	12	1.72	+	6.98	2.69e-07	1.27e-05
negative regulation of apoptotic process (GO:0043066)	388	35	5.02	+	6.97	5.05e-20	1.04e-17
cellular response to reactive oxygen species (GO:0034614)	67	6	0.87	+	6.92	0.000318	0.00896
positive regulation of intracellular signal transduction (GO:1902533)	470	42	6.08	+	6.91	3.18e-24	1.74e-21
platelet activation (GO:0030168)	56	5	0.72	+	6.9	0.00104	0.0266
apoptotic process (GO:0006915)	461	41	5.96	+	6.88	1.62e-23	7.34e-21
peptidyl-serine phosphorylation (GO:0018105)	135	12	1.75	+	6.87	3.12e-07	1.45e-05
regulation of T cell activation (GO:0050863)	135	12	1.75	+	6.87	3.12e-07	1.45e-05
regulation of muscle cell differentiation (GO:0051147)	79	7	1.02	+	6.85	0.000106	0.00331
regulation of lymphocyte activation (GO:0051249)	181	16	2.34	+	6.83	2.97e-09	1.75e-07
mononuclear cell differentiation (GO:1903131)	136	12	1.76	+	6.82	3.36e-07	1.55e-05
regulation of adaptive immune response based on somatic recombination of immune receptors built from immunoglobulin superfamily domains (GO:0002822)	68	6	0.88	+	6.82	0.000343	0.00961
rhythmic process (GO:0048511)	137	12	1.77	+	6.77	3.62e-07	1.64e-05
regulation of immune effector process (GO:0002697)	126	11	1.63	+	6.75	1.18e-06	5.01e-05
regulation of extrinsic apoptotic signaling pathway (GO:2001236)	69	6	0.89	+	6.72	0.000369	0.0102
positive regulation of cell activation (GO:0050867)	138	12	1.78	+	6.72	3.89e-07	1.75e-05
regulation of neuron apoptotic process (GO:0043523)	104	9	1.35	+	6.69	1.25e-05	0.000467
regulation of Notch signaling pathway (GO:0008593)	58	5	0.75	+	6.67	0.0012	0.0304
DNA damage response, signal transduction by p53 class mediator (GO:0030330)	58	5	0.75	+	6.67	0.0012	0.0303
regulation of macroautophagy (GO:0016241)	105	9	1.36	+	6.63	1.35e-05	0.0005
regulation of leukocyte differentiation (GO:1902105)	117	10	1.51	+	6.61	4.46e-06	0.000175
positive regulation of cell adhesion (GO:0045785)	176	15	2.28	+	6.59	1.54e-08	8.44e-07
negative regulation of cell death (GO:0060548)	437	37	5.65	+	6.55	2.32e-20	4.83e-18
positive regulation of kinase activity (GO:0033674)	319	27	4.13	+	6.54	1.02e-14	1.12e-12
positive regulation of immune system process (GO:0002684)	356	30	4.6	+	6.52	2.59e-16	3.99e-14
programmed cell death (GO:0012501)	487	41	6.3	+	6.51	1.14e-22	3.94e-20
peptidyl-serine modification (GO:0018209)	144	12	1.86	+	6.44	5.95e-07	2.62e-05
regulation of DNA biosynthetic process (GO:2000278)	60	5	0.78	+	6.44	0.00138	0.0343
response to reactive oxygen species (GO:0000302)	96	8	1.24	+	6.44	5.01e-05	0.00168
regulation of ossification (GO:0030278)	60	5	0.78	+	6.44	0.00138	0.0342
leukocyte differentiation (GO:0002521)	169	14	2.19	+	6.4	6.77e-08	3.45e-06
regulation of adaptive immune response (GO:0002819)	73	6	0.94	+	6.35	0.000489	0.0135
regulation of immune response (GO:0050776)	402	33	5.2	+	6.35	1.14e-17	1.96e-15
regulation of response to external stimulus (GO:0032101)	452	37	5.85	+	6.33	6.77e-20	1.35e-17
lymphocyte activation (GO:0046649)	184	15	2.38	+	6.3	2.68e-08	1.44e-06
cell death (GO:0008219)	504	41	6.52	+	6.29	3.85e-22	1.17e-19
regulation of protein localization to nucleus (GO:1900180)	74	6	0.96	+	6.27	0.000523	0.0143
positive regulation of leukocyte activation (GO:0002696)	136	11	1.76	+	6.25	2.38e-06	9.51e-05
myeloid leukocyte differentiation (GO:0002573)	62	5	0.8	+	6.24	0.00159	0.0382
cellular response to external stimulus (GO:0071496)	174	14	2.25	+	6.22	9.5e-08	4.79e-06
inflammatory response (GO:0006954)	175	14	2.26	+	6.19	1.02e-07	5.06e-06
regulation of hemopoiesis (GO:1903706)	177	14	2.29	+	6.12	1.16e-07	5.71e-06
positive regulation of protein phosphorylation (GO:0001934)	395	31	5.11	+	6.07	4.7e-16	6.48e-14
positive regulation of transferase activity (GO:0051347)	358	28	4.63	+	6.05	1.89e-14	1.86e-12
positive regulation of apoptotic process (GO:0043065)	282	22	3.65	+	6.03	2.06e-11	1.48e-09
regulation of cell-cell adhesion (GO:0022407)	180	14	2.33	+	6.01	1.41e-07	6.78e-06
regulation of protein serine/threonine kinase activity (GO:0071900)	272	21	3.52	+	5.97	7.62e-11	5.04e-09
regulation of lymphocyte differentiation (GO:0045619)	78	6	1.01	+	5.95	0.000679	0.0182
regulation of reactive oxygen species metabolic process (GO:2000377)	65	5	0.84	+	5.95	0.00193	0.0458
positive regulation of peptidyl-tyrosine phosphorylation (GO:0050731)	78	6	1.01	+	5.95	0.000679	0.0181
positive regulation of programmed cell death (GO:0043068)	288	22	3.72	+	5.91	3.03e-11	2.1e-09
cellular response to lipid (GO:0071396)	210	16	2.72	+	5.89	2.15e-08	1.16e-06
positive regulation of leukocyte differentiation (GO:1902107)	66	5	0.85	+	5.86	0.00205	0.0483
positive regulation of hemopoiesis (GO:1903708)	66	5	0.85	+	5.86	0.00205	0.0483
circadian rhythm (GO:0007623)	66	5	0.85	+	5.86	0.00205	0.0482
regulation of ERK1 and ERK2 cascade (GO:0070372)	120	9	1.55	+	5.8	3.64e-05	0.00125
response to virus (GO:0009615)	134	10	1.73	+	5.77	1.37e-05	0.000505
negative regulation of hydrolase activity (GO:0051346)	135	10	1.75	+	5.73	1.45e-05	0.000533
response to biotic stimulus (GO:0009607)	500	37	6.47	+	5.72	1.64e-18	3.03e-16
regulation of MAPK cascade (GO:0043408)	326	24	4.22	+	5.69	6.75e-12	5.03e-10
regulation of leukocyte activation (GO:0002694)	218	16	2.82	+	5.67	3.52e-08	1.83e-06
regulation of apoptotic process (GO:0042981)	696	51	9	+	5.67	2.33e-26	2.54e-23
regulation of cell activation (GO:0050865)	233	17	3.01	+	5.64	1.36e-08	7.53e-07
regulation of programmed cell death (GO:0043067)	713	52	9.22	+	5.64	6.97e-27	1.01e-23
regulation of myeloid cell differentiation (GO:0045637)	110	8	1.42	+	5.62	0.000123	0.0038
positive regulation of phosphorylation (GO:0042327)	442	32	5.72	+	5.6	1.22e-15	1.58e-13
positive regulation of cell death (GO:0010942)	318	23	4.11	+	5.59	2.82e-11	1.97e-09
regulation of apoptotic signaling pathway (GO:2001233)	166	12	2.15	+	5.59	2.43e-06	9.68e-05
regulation of inflammatory response (GO:0050727)	153	11	1.98	+	5.56	6.9e-06	0.000264
negative regulation of neuron death (GO:1901215)	98	7	1.27	+	5.52	0.000367	0.0103
positive regulation of protein modification process (GO:0031401)	537	38	6.95	+	5.47	2.02e-18	3.67e-16
innate immune response (GO:0045087)	257	18	3.32	+	5.42	8.78e-09	4.98e-07
regulation of cell death (GO:0010941)	771	54	9.97	+	5.42	2.64e-27	4.94e-24
regulation of immune system process (GO:0002682)	631	44	8.16	+	5.39	2.06e-21	5.52e-19
regulation of protein binding (GO:0043393)	102	7	1.32	+	5.31	0.000462	0.0127
negative regulation of cytokine production (GO:0001818)	117	8	1.51	+	5.29	0.000184	0.00545
response to other organism (GO:0051707)	454	31	5.87	+	5.28	1.76e-14	1.78e-12
response to external biotic stimulus (GO:0043207)	454	31	5.87	+	5.28	1.76e-14	1.76e-12
positive regulation of phosphorus metabolic process (GO:0010562)	470	32	6.08	+	5.26	6.32e-15	7.34e-13
positive regulation of phosphate metabolic process (GO:0045937)	470	32	6.08	+	5.26	6.32e-15	7.27e-13
protein deubiquitination (GO:0016579)	147	10	1.9	+	5.26	2.91e-05	0.00101
regulation of response to stress (GO:0080134)	691	47	8.94	+	5.26	1.19e-22	4.02e-20
positive regulation of signal transduction (GO:0009967)	708	48	9.16	+	5.24	3.76e-23	1.41e-20
positive regulation of cellular protein metabolic process (GO:0032270)	726	49	9.39	+	5.22	1.24e-23	6.02e-21
positive regulation of protein metabolic process (GO:0051247)	776	52	10.04	+	5.18	3.2e-25	2.47e-22
protein phosphorylation (GO:0006468)	433	29	5.6	+	5.18	2.46e-13	2e-11
regulation of autophagy (GO:0010506)	210	14	2.72	+	5.15	8.21e-07	3.54e-05
positive regulation of gene expression (GO:0010628)	481	32	6.22	+	5.14	1.17e-14	1.27e-12
negative regulation of apoptotic signaling pathway (GO:2001234)	106	7	1.37	+	5.11	0.000574	0.0155
regulation of protein kinase activity (GO:0045859)	430	28	5.56	+	5.03	1.35e-12	1.04e-10
positive regulation of molecular function (GO:0044093)	803	52	10.39	+	5.01	1.49e-24	9.3e-22
positive regulation of hydrolase activity (GO:0051345)	279	18	3.61	+	4.99	2.92e-08	1.55e-06
negative regulation of proteolysis (GO:0045861)	109	7	1.41	+	4.97	0.000672	0.018
response to peptide (GO:1901652)	234	15	3.03	+	4.96	5.14e-07	2.27e-05
regulation of intracellular protein transport (GO:0033157)	142	9	1.84	+	4.9	0.000124	0.00383
defense response to symbiont (GO:0140546)	95	6	1.23	+	4.88	0.00178	0.0426
defense response to virus (GO:0051607)	95	6	1.23	+	4.88	0.00178	0.0425
positive regulation of transmembrane transport (GO:0034764)	95	6	1.23	+	4.88	0.00178	0.0424
regulation of kinase activity (GO:0043549)	491	31	6.35	+	4.88	1.32e-13	1.14e-11
cellular response to peptide (GO:1901653)	175	11	2.26	+	4.86	2.28e-05	0.000799
intracellular signal transduction (GO:0035556)	924	58	11.95	+	4.85	2.07e-27	4.52e-24
protein modification by small protein removal (GO:0070646)	161	10	2.08	+	4.8	6.03e-05	0.00198
aging (GO:0007568)	146	9	1.89	+	4.77	0.000152	0.00458
biological process involved in interspecies interaction between organisms (GO:0044419)	537	33	6.95	+	4.75	3.46e-14	3.26e-12
cellular response to nitrogen compound (GO:1901699)	312	19	4.04	+	4.71	2.76e-08	1.47e-06
adaptive immune response (GO:0002250)	115	7	1.49	+	4.71	0.000907	0.0237
cellular response to chemical stress (GO:0062197)	148	9	1.91	+	4.7	0.000167	0.005
positive regulation of cell communication (GO:0010647)	790	48	10.22	+	4.7	3.38e-21	8.69e-19
positive regulation of signaling (GO:0023056)	794	48	10.27	+	4.67	4.15e-21	1.05e-18
positive regulation of multicellular organismal process (GO:0051240)	601	36	7.77	+	4.63	3.28e-15	3.95e-13
defense response to other organism (GO:0098542)	320	19	4.14	+	4.59	4.05e-08	2.1e-06
cellular response to oxygen-containing compound (GO:1901701)	492	29	6.36	+	4.56	5.13e-12	3.84e-10
positive regulation of catalytic activity (GO:0043085)	628	37	8.12	+	4.56	1.93e-15	2.37e-13
cellular response to organonitrogen compound (GO:0071417)	289	17	3.74	+	4.55	2.62e-07	1.24e-05
cellular response to organic substance (GO:0071310)	1025	60	13.26	+	4.53	4.88e-27	8e-24
regulation of transferase activity (GO:0051338)	548	32	7.09	+	4.51	3.64e-13	2.93e-11
regulation of cell adhesion (GO:0030155)	309	18	4	+	4.5	1.28e-07	6.24e-06
regulation of phosphorylation (GO:0042325)	707	41	9.14	+	4.48	4.99e-17	8.18e-15
positive regulation of response to stimulus (GO:0048584)	950	55	12.29	+	4.48	5.58e-24	2.93e-21
hematopoietic or lymphoid organ development (GO:0048534)	311	18	4.02	+	4.47	1.4e-07	6.76e-06
negative regulation of defense response (GO:0031348)	121	7	1.56	+	4.47	0.0012	0.0303
regulation of hydrolase activity (GO:0051336)	471	27	6.09	+	4.43	6.17e-11	4.15e-09
response to lipid (GO:0033993)	349	20	4.51	+	4.43	2.95e-08	1.56e-06
positive regulation of cell population proliferation (GO:0008284)	368	21	4.76	+	4.41	1.34e-08	7.49e-07
regulation of intracellular signal transduction (GO:1902531)	951	54	12.3	+	4.39	4.73e-23	1.72e-20
regulation of protein phosphorylation (GO:0001932)	603	34	7.8	+	4.36	1.36e-13	1.17e-11
defense response (GO:0006952)	450	25	5.82	+	4.3	6.98e-10	4.38e-08
regulation of protein stability (GO:0031647)	180	10	2.33	+	4.3	0.000146	0.00442
signal transduction in response to DNA damage (GO:0042770)	127	7	1.64	+	4.26	0.00157	0.0382
protein polyubiquitination (GO:0000209)	200	11	2.59	+	4.25	7.27e-05	0.00235
cell surface receptor signaling pathway (GO:0007166)	1001	55	12.95	+	4.25	6.55e-23	2.32e-20
regulation of binding (GO:0051098)	183	10	2.37	+	4.22	0.000166	0.00497
immune system development (GO:0002520)	332	18	4.29	+	4.19	3.53e-07	1.61e-05
negative regulation of immune system process (GO:0002683)	185	10	2.39	+	4.18	0.00018	0.00536
regulation of phosphate metabolic process (GO:0019220)	791	42	10.23	+	4.11	3.68e-16	5.25e-14
regulation of phosphorus metabolic process (GO:0051174)	791	42	10.23	+	4.11	3.68e-16	5.19e-14
regulation of protein modification process (GO:0031399)	852	45	11.02	+	4.08	2.19e-17	3.63e-15
hemopoiesis (GO:0030097)	284	15	3.67	+	4.08	5.1e-06	0.000198
phosphorylation (GO:0016310)	551	29	7.13	+	4.07	7.17e-11	4.77e-09
leukocyte activation (GO:0045321)	369	19	4.77	+	3.98	3.4e-07	1.56e-05
cell activation (GO:0001775)	428	22	5.54	+	3.97	3.47e-08	1.81e-06
response to nitrogen compound (GO:1901698)	509	26	6.58	+	3.95	1.65e-09	1e-07
negative regulation of intracellular signal transduction (GO:1902532)	276	14	3.57	+	3.92	1.68e-05	0.000604
positive regulation of cellular protein localization (GO:1903829)	158	8	2.04	+	3.91	0.00123	0.0306
positive regulation of cell migration (GO:0030335)	218	11	2.82	+	3.9	0.000151	0.00457
regulation of cellular response to stress (GO:0080135)	402	20	5.2	+	3.85	2.7e-07	1.27e-05
response to organonitrogen compound (GO:0010243)	484	24	6.26	+	3.83	1.41e-08	7.79e-07
cellular response to chemical stimulus (GO:0070887)	1255	62	16.23	+	3.82	2.88e-24	1.72e-21
regulation of cellular protein metabolic process (GO:0032268)	1217	60	15.74	+	3.81	3.51e-23	1.36e-20
response to wounding (GO:0009611)	203	10	2.63	+	3.81	0.000368	0.0102
positive regulation of transcription by RNA polymerase II (GO:0045944)	652	32	8.43	+	3.79	3.15e-11	2.18e-09
positive regulation of cellular catabolic process (GO:0031331)	265	13	3.43	+	3.79	4.81e-05	0.00162
response to organic substance (GO:0010033)	1306	64	16.89	+	3.79	3.8e-25	2.77e-22
response to oxygen-containing compound (GO:1901700)	717	35	9.27	+	3.77	3.01e-12	2.27e-10
positive regulation of cell motility (GO:2000147)	226	11	2.92	+	3.76	0.000204	0.00602
negative regulation of molecular function (GO:0044092)	495	24	6.4	+	3.75	2.14e-08	1.15e-06
wound healing (GO:0042060)	165	8	2.13	+	3.75	0.0016	0.0384
regulation of protein metabolic process (GO:0051246)	1290	62	16.68	+	3.72	1.24e-23	5.82e-21
positive regulation of nucleic acid-templated transcription (GO:1903508)	878	42	11.36	+	3.7	1.3e-14	1.34e-12
positive regulation of transcription, DNA-templated (GO:0045893)	878	42	11.36	+	3.7	1.3e-14	1.33e-12
cell population proliferation (GO:0008283)	230	11	2.97	+	3.7	0.000236	0.00684
positive regulation of RNA biosynthetic process (GO:1902680)	879	42	11.37	+	3.69	1.35e-14	1.37e-12
response to abiotic stimulus (GO:0009628)	526	25	6.8	+	3.67	1.48e-08	8.16e-07
positive regulation of locomotion (GO:0040017)	232	11	3	+	3.67	0.000254	0.00728
positive regulation of cell differentiation (GO:0045597)	360	17	4.66	+	3.65	4.75e-06	0.000186
proteolysis (GO:0006508)	637	30	8.24	+	3.64	4.19e-10	2.68e-08
positive regulation of cellular component movement (GO:0051272)	234	11	3.03	+	3.63	0.000272	0.0078
immune response (GO:0006955)	623	29	8.06	+	3.6	1.17e-09	7.19e-08
regulation of cellular catabolic process (GO:0031329)	496	23	6.42	+	3.59	9.83e-08	4.94e-06
response to external stimulus (GO:0009605)	949	44	12.27	+	3.58	6.43e-15	7.33e-13
positive regulation of catabolic process (GO:0009896)	304	14	3.93	+	3.56	4.68e-05	0.00158
positive regulation of macromolecule biosynthetic process (GO:0010557)	999	46	12.92	+	3.56	1.37e-15	1.75e-13
gland development (GO:0048732)	196	9	2.54	+	3.55	0.00118	0.0298
regulation of intracellular transport (GO:0032386)	197	9	2.55	+	3.53	0.00122	0.0305
proteasome-mediated ubiquitin-dependent protein catabolic process (GO:0043161)	197	9	2.55	+	3.53	0.00122	0.0305
cellular response to organic cyclic compound (GO:0071407)	224	10	2.9	+	3.45	0.000769	0.0203
regulation of molecular function (GO:0065009)	1514	67	19.58	+	3.42	3.02e-24	1.72e-21
regulation of catabolic process (GO:0009894)	590	26	7.63	+	3.41	3.16e-08	1.66e-06
regulation of cell population proliferation (GO:0042127)	704	31	9.11	+	3.4	9.67e-10	5.98e-08
regulation of cell differentiation (GO:0045595)	682	30	8.82	+	3.4	2.03e-09	1.22e-07
positive regulation of cellular biosynthetic process (GO:0031328)	1046	46	13.53	+	3.4	7.51e-15	8.42e-13
positive regulation of RNA metabolic process (GO:0051254)	957	42	12.38	+	3.39	2.32e-13	1.93e-11
positive regulation of nitrogen compound metabolic process (GO:0051173)	1628	71	21.06	+	3.37	4.99e-26	4.67e-23
response to organic cyclic compound (GO:0014070)	367	16	4.75	+	3.37	2.43e-05	0.000848
positive regulation of biosynthetic process (GO:0009891)	1060	46	13.71	+	3.36	1.22e-14	1.32e-12
cellular response to stress (GO:0033554)	992	43	12.83	+	3.35	1.55e-13	1.32e-11
cellular response to endogenous stimulus (GO:0071495)	536	23	6.93	+	3.32	3.76e-07	1.7e-05
positive regulation of macromolecule metabolic process (GO:0010604)	1781	76	23.04	+	3.3	2.49e-28	1.09e-24
negative regulation of phosphorus metabolic process (GO:0010563)	258	11	3.34	+	3.3	0.000603	0.0163
negative regulation of phosphate metabolic process (GO:0045936)	258	11	3.34	+	3.3	0.000603	0.0163
response to inorganic substance (GO:0010035)	235	10	3.04	+	3.29	0.00109	0.0278
positive regulation of cellular metabolic process (GO:0031325)	1726	73	22.32	+	3.27	2.57e-26	2.59e-23
proteasomal protein catabolic process (GO:0010498)	214	9	2.77	+	3.25	0.00211	0.0493
peptidyl-amino acid modification (GO:0018193)	524	22	6.78	+	3.25	1.02e-06	4.33e-05
positive regulation of nucleobase-containing compound metabolic process (GO:0045935)	1049	44	13.57	+	3.24	2.14e-13	1.8e-11
immune system process (GO:0002376)	1028	43	13.3	+	3.23	5.18e-13	4.12e-11
response to growth factor (GO:0070848)	240	10	3.1	+	3.22	0.00128	0.0317
negative regulation of catalytic activity (GO:0043086)	336	14	4.35	+	3.22	0.000131	0.00401
regulation of signal transduction (GO:0009966)	1517	62	19.62	+	3.16	6e-20	1.21e-17
response to endogenous stimulus (GO:0009719)	638	26	8.25	+	3.15	1.44e-07	6.93e-06
protein ubiquitination (GO:0016567)	442	18	5.72	+	3.15	1.72e-05	0.000618
response to hormone (GO:0009725)	369	15	4.77	+	3.14	9.65e-05	0.00307
positive regulation of metabolic process (GO:0009893)	1926	78	24.91	+	3.13	5.29e-28	1.73e-24
protein modification by small protein conjugation (GO:0032446)	496	20	6.42	+	3.12	6.25e-06	0.00024
regulation of cellular protein localization (GO:1903827)	298	12	3.85	+	3.11	0.000553	0.0151
regulation of catalytic activity (GO:0050790)	1219	49	15.77	+	3.11	1.8e-14	1.79e-12
regulation of multicellular organismal process (GO:0051239)	1147	46	14.84	+	3.1	2.15e-13	1.79e-11
protein modification by small protein conjugation or removal (GO:0070647)	630	25	8.15	+	3.07	4.35e-07	1.94e-05
regulation of multicellular organismal development (GO:2000026)	583	23	7.54	+	3.05	1.55e-06	6.43e-05
response to chemical (GO:0042221)	1712	66	22.14	+	2.98	2.21e-20	4.67e-18
negative regulation of signal transduction (GO:0009968)	639	24	8.26	+	2.9	2.03e-06	8.18e-05
enzyme linked receptor protein signaling pathway (GO:0007167)	347	13	4.49	+	2.9	0.000623	0.0168
regulation of cell communication (GO:0010646)	1687	63	21.82	+	2.89	2.36e-18	4.24e-16
positive regulation of developmental process (GO:0051094)	538	20	6.96	+	2.87	1.99e-05	0.000705
regulation of signaling (GO:0023051)	1699	63	21.97	+	2.87	3.41e-18	6.03e-16
regulation of response to stimulus (GO:0048583)	1945	72	25.16	+	2.86	3.6e-22	1.12e-19
signal transduction (GO:0007165)	2089	77	27.02	+	2.85	1.22e-24	7.99e-22
negative regulation of cell communication (GO:0010648)	682	25	8.82	+	2.83	1.81e-06	7.35e-05
negative regulation of signaling (GO:0023057)	684	25	8.85	+	2.83	1.91e-06	7.69e-05
response to stress (GO:0006950)	1610	58	20.82	+	2.79	1.16e-15	1.51e-13
regulation of cell migration (GO:0030334)	389	14	5.03	+	2.78	0.00056	0.0152
cell-cell signaling (GO:0007267)	449	16	5.81	+	2.76	0.000243	0.007
signaling (GO:0023052)	2221	78	28.73	+	2.72	9.08e-24	4.58e-21
negative regulation of response to stimulus (GO:0048585)	805	28	10.41	+	2.69	1.01e-06	4.31e-05
cell communication (GO:0007154)	2263	78	29.27	+	2.66	3.22e-23	1.32e-20
positive regulation of transport (GO:0051050)	436	15	5.64	+	2.66	0.000554	0.0151
regulation of cell motility (GO:2000145)	411	14	5.32	+	2.63	0.000945	0.0246
cellular protein modification process (GO:0006464)	1686	57	21.81	+	2.61	4.5e-14	4.22e-12
protein modification process (GO:0036211)	1686	57	21.81	+	2.61	4.5e-14	4.19e-12
negative regulation of multicellular organismal process (GO:0051241)	416	14	5.38	+	2.6	0.00106	0.0271
regulation of transcription, DNA-templated (GO:0006355)	1755	59	22.7	+	2.6	1.26e-14	1.33e-12
regulation of nucleic acid-templated transcription (GO:1903506)	1755	59	22.7	+	2.6	1.26e-14	1.32e-12
regulation of RNA biosynthetic process (GO:2001141)	1756	59	22.71	+	2.6	1.29e-14	1.35e-12
positive regulation of cellular component organization (GO:0051130)	566	19	7.32	+	2.6	0.000126	0.00388
regulation of cellular localization (GO:0060341)	424	14	5.48	+	2.55	0.00126	0.0315
phosphate-containing compound metabolic process (GO:0006796)	1041	34	13.46	+	2.53	1.9e-07	9.02e-06
cellular response to DNA damage stimulus (GO:0006974)	521	17	6.74	+	2.52	0.000416	0.0115
protein catabolic process (GO:0030163)	399	13	5.16	+	2.52	0.00213	0.0498
regulation of locomotion (GO:0040012)	431	14	5.57	+	2.51	0.00147	0.036
negative regulation of gene expression (GO:0010629)	434	14	5.61	+	2.49	0.00157	0.0383
regulation of RNA metabolic process (GO:0051252)	1902	61	24.6	+	2.48	2.48e-14	2.4e-12
phosphorus metabolic process (GO:0006793)	1061	34	13.72	+	2.48	2.97e-07	1.39e-05
macromolecule modification (GO:0043412)	1829	58	23.66	+	2.45	3.71e-13	2.97e-11
regulation of cellular component movement (GO:0051270)	445	14	5.76	+	2.43	0.00197	0.0464
protein metabolic process (GO:0019538)	2134	67	27.6	+	2.43	6.16e-16	8.32e-14
regulation of developmental process (GO:0050793)	1075	33	13.9	+	2.37	1.48e-06	6.13e-05
regulation of transport (GO:0051049)	782	24	10.11	+	2.37	7.38e-05	0.00236
regulation of cellular macromolecule biosynthetic process (GO:2000112)	2026	62	26.2	+	2.37	1.39e-13	1.19e-11
negative regulation of cellular protein metabolic process (GO:0032269)	492	15	6.36	+	2.36	0.00182	0.0434
regulation of macromolecule biosynthetic process (GO:0010556)	2040	62	26.38	+	2.35	1.76e-13	1.49e-11
animal organ development (GO:0048513)	1291	39	16.7	+	2.34	1.27e-07	6.21e-06
regulation of nucleobase-containing compound metabolic process (GO:0019219)	2057	62	26.6	+	2.33	2.44e-13	2e-11
tissue development (GO:0009888)	636	19	8.23	+	2.31	0.00069	0.0184
positive regulation of cellular process (GO:0048522)	2714	81	35.1	+	2.31	1.81e-20	3.95e-18
cellular response to stimulus (GO:0051716)	2871	85	37.13	+	2.29	2.54e-22	8.12e-20
regulation of nitrogen compound metabolic process (GO:0051171)	2819	83	36.46	+	2.28	4.57e-21	1.13e-18
cellular protein metabolic process (GO:0044267)	1941	57	25.1	+	2.27	2.48e-11	1.74e-09
regulation of cellular biosynthetic process (GO:0031326)	2112	62	27.32	+	2.27	1.04e-12	8.15e-11
positive regulation of biological process (GO:0048518)	2934	85	37.95	+	2.24	1.83e-21	5.11e-19
regulation of biosynthetic process (GO:0009889)	2141	62	27.69	+	2.24	1.66e-12	1.27e-10
regulation of primary metabolic process (GO:0080090)	2902	84	37.53	+	2.24	5.8e-21	1.41e-18
regulation of transcription by RNA polymerase II (GO:0006357)	1317	38	17.03	+	2.23	7.28e-07	3.15e-05
regulation of gene expression (GO:0010468)	2341	67	30.28	+	2.21	8.54e-14	7.67e-12
regulation of macromolecule metabolic process (GO:0060255)	3030	86	39.19	+	2.19	1.74e-21	4.96e-19
regulation of cellular metabolic process (GO:0031323)	3029	85	39.18	+	2.17	1.86e-20	4.01e-18
negative regulation of macromolecule metabolic process (GO:0010605)	1396	39	18.06	+	2.16	1.32e-06	5.56e-05
negative regulation of cellular process (GO:0048523)	2342	63	30.29	+	2.08	4.15e-11	2.82e-09
negative regulation of nitrogen compound metabolic process (GO:0051172)	1231	33	15.92	+	2.07	2.72e-05	0.000943
regulation of metabolic process (GO:0019222)	3286	88	42.5	+	2.07	1.15e-20	2.56e-18
negative regulation of metabolic process (GO:0009892)	1496	40	19.35	+	2.07	2.71e-06	0.000107
negative regulation of biological process (GO:0048519)	2522	66	32.62	+	2.02	2.26e-11	1.61e-09
negative regulation of cellular metabolic process (GO:0031324)	1313	34	16.98	+	2	4.35e-05	0.00147
organonitrogen compound metabolic process (GO:1901564)	2631	68	34.03	+	2	9.01e-12	6.6e-10
response to stimulus (GO:0050896)	3449	88	44.61	+	1.97	6.47e-19	1.21e-16
regulation of localization (GO:0032879)	1231	31	15.92	+	1.95	0.000176	0.00524
cellular macromolecule metabolic process (GO:0044260)	2701	66	34.93	+	1.89	5.77e-10	3.67e-08
system development (GO:0048731)	1826	44	23.62	+	1.86	8.97e-06	0.00034
regulation of cellular component organization (GO:0051128)	1212	29	15.68	+	1.85	0.0008	0.021
cellular developmental process (GO:0048869)	1484	35	19.19	+	1.82	0.000293	0.00835
cell differentiation (GO:0030154)	1448	34	18.73	+	1.82	0.000287	0.00817
macromolecule metabolic process (GO:0043170)	3188	74	41.23	+	1.79	6.71e-11	4.49e-09
anatomical structure development (GO:0048856)	2219	48	28.7	+	1.67	5.49e-05	0.00182
multicellular organism development (GO:0007275)	2089	45	27.02	+	1.67	0.00016	0.00482
nitrogen compound metabolic process (GO:0006807)	3574	73	46.23	+	1.58	9.94e-08	4.98e-06
developmental process (GO:0032502)	2429	49	31.42	+	1.56	0.00032	0.00898
regulation of cellular process (GO:0050794)	4900	96	63.38	+	1.51	4.62e-14	4.27e-12
primary metabolic process (GO:0044238)	3800	74	49.15	+	1.51	9.52e-07	4.08e-05
regulation of biological process (GO:0050789)	5088	98	65.81	+	1.49	1.26e-14	1.34e-12
organic substance metabolic process (GO:0071704)	3964	76	51.27	+	1.48	9.51e-07	4.09e-05
multicellular organismal process (GO:0032501)	2621	50	33.9	+	1.47	0.00135	0.0336
metabolic process (GO:0008152)	4149	77	53.66	+	1.43	2.68e-06	0.000106
biological regulation (GO:0065007)	5363	98	69.36	+	1.41	9.11e-13	7.2e-11
cellular metabolic process (GO:0044237)	3929	68	50.82	+	1.34	0.000861	0.0225
cellular process (GO:0009987)	6620	98	85.62	+	1.14	0.000119	0.0037
												REVIGO result
SC2_NHBE		PANTHER result
GO biological process complete	reference - REFLIST (7809)	top_100 (106)	top_100 (expected)	top_100 (over/under)	top_100 (fold Enrichment)	top_100 (raw P-value)	top_100 (FDR)			TermID	Name	Frequency	Value	Uniqueness	Dispensability	Representative
proline biosynthetic process (GO:0006561)	3	3	0.04	+	73.67	4.54e-05	0.00369			GO:0006753	"nucleoside phosphate metabolic process"	4.103	-21.353	0.508	0	"nucleoside phosphate metabolic process"
cAMP biosynthetic process (GO:0006171)	7	7	0.1	+	73.67	2.01e-10	5.17e-08			GO:0006793	"phosphorus metabolic process"	14.335	-18.022	0.876	0.125	"nucleoside phosphate metabolic process"
L-proline biosynthetic process (GO:0055129)	3	3	0.04	+	73.67	4.54e-05	0.00367			GO:0046483	"heterocycle metabolic process"	21.847	-8.533	0.866	0.186	"nucleoside phosphate metabolic process"
cyclic purine nucleotide metabolic process (GO:0052652)	9	8	0.12	+	65.48	1.74e-11	5.57e-09			GO:1901564	"organonitrogen compound metabolic process"	32.36	-11.182	0.835	0.198	"nucleoside phosphate metabolic process"
cyclic nucleotide biosynthetic process (GO:0009190)	9	8	0.12	+	65.48	1.74e-11	5.44e-09			GO:1901360	"organic cyclic compound metabolic process"	22.607	-7.987	0.889	0.204	"nucleoside phosphate metabolic process"
proline metabolic process (GO:0006560)	5	4	0.07	+	58.94	3.64e-06	0.000364			GO:0006725	"cellular aromatic compound metabolic process"	21.889	-6.408	0.866	0.212	"nucleoside phosphate metabolic process"
nucleoside monophosphate phosphorylation (GO:0046940)	5	4	0.07	+	58.94	3.64e-06	0.000361			GO:0043101	"purine-containing compound salvage"	0.17	-2.907	0.704	0.282	"nucleoside phosphate metabolic process"
ADP biosynthetic process (GO:0006172)	4	3	0.05	+	55.25	7.86e-05	0.0061			GO:0046487	"glyoxylate metabolic process"	0.068	-2.052	0.759	0.295	"nucleoside phosphate metabolic process"
ribonucleoside diphosphate biosynthetic process (GO:0009188)	4	3	0.05	+	55.25	7.86e-05	0.00606			GO:0072350	"tricarboxylic acid metabolic process"	0.06	-1.458	0.761	0.299	"nucleoside phosphate metabolic process"
purine ribonucleoside diphosphate biosynthetic process (GO:0009180)	4	3	0.05	+	55.25	7.86e-05	0.00603			GO:0072527	"pyrimidine-containing compound metabolic process"	1.045	-2.269	0.781	0.307	"nucleoside phosphate metabolic process"
purine deoxyribonucleoside monophosphate metabolic process (GO:0009170)	4	3	0.05	+	55.25	7.86e-05	0.00599			GO:0034641	"cellular nitrogen compound metabolic process"	26.444	-7.017	0.832	0.348	"nucleoside phosphate metabolic process"
deoxyribonucleoside monophosphate catabolic process (GO:0009159)	4	3	0.05	+	55.25	7.86e-05	0.00596			GO:0072521	"purine-containing compound metabolic process"	2.687	-13.366	0.754	0.349	"nucleoside phosphate metabolic process"
purine nucleoside diphosphate biosynthetic process (GO:0009136)	4	3	0.05	+	55.25	7.86e-05	0.00592			GO:0018108	"peptidyl-tyrosine phosphorylation"	0.202	-2.548	0.769	0.359	"nucleoside phosphate metabolic process"
nucleoside diphosphate biosynthetic process (GO:0009133)	4	3	0.05	+	55.25	7.86e-05	0.00589			GO:0015949	"nucleobase-containing small molecule interconversion"	0.001	-3.932	0.758	0.374	"nucleoside phosphate metabolic process"
cellular response to forskolin (GO:1904322)	7	5	0.1	+	52.62	2.88e-07	3.67e-05			GO:0009170	"purine deoxyribonucleoside monophosphate metabolic process"	0.001	-2.223	0.702	0.389	"nucleoside phosphate metabolic process"
response to forskolin (GO:1904321)	7	5	0.1	+	52.62	2.88e-07	3.63e-05			GO:0044282	"small molecule catabolic process"	1.664	-6.903	0.646	0.425	"nucleoside phosphate metabolic process"
deoxyribonucleoside monophosphate metabolic process (GO:0009162)	6	4	0.08	+	49.11	6e-06	0.000578			GO:0018130	"heterocycle biosynthetic process"	9.214	-16.928	0.718	0.426	"nucleoside phosphate metabolic process"
nucleoside monophosphate catabolic process (GO:0009125)	6	4	0.08	+	49.11	6e-06	0.000574			GO:1901362	"organic cyclic compound biosynthetic process"	9.746	-16.415	0.73	0.447	"nucleoside phosphate metabolic process"
cysteine metabolic process (GO:0006534)	8	5	0.11	+	46.04	4.63e-07	5.47e-05			GO:0044273	"sulfur compound catabolic process"	0.068	-2.455	0.807	0.468	"nucleoside phosphate metabolic process"
glutamine family amino acid biosynthetic process (GO:0009084)	8	5	0.11	+	46.04	4.63e-07	5.42e-05			GO:0019438	"aromatic compound biosynthetic process"	8.87	-14.836	0.722	0.47	"nucleoside phosphate metabolic process"
cellular response to glucagon stimulus (GO:0071377)	13	8	0.18	+	45.34	1.4e-10	3.66e-08			GO:0018107	"peptidyl-threonine phosphorylation"	0.019	-1.9	0.807	0.474	"nucleoside phosphate metabolic process"
transsulfuration (GO:0019346)	5	3	0.07	+	44.2	0.000125	0.00917			GO:1901605	"alpha-amino acid metabolic process"	3.631	-6.936	0.627	0.475	"nucleoside phosphate metabolic process"
deoxyribonucleotide biosynthetic process (GO:0009263)	5	3	0.07	+	44.2	0.000125	0.00912			GO:0018210	"peptidyl-threonine modification"	0.021	-1.801	0.888	0.477	"nucleoside phosphate metabolic process"
purine ribonucleoside monophosphate catabolic process (GO:0009169)	5	3	0.07	+	44.2	0.000125	0.00907			GO:0034654	"nucleobase-containing compound biosynthetic process"	6.681	-15.724	0.653	0.486	"nucleoside phosphate metabolic process"
ribonucleoside monophosphate catabolic process (GO:0009158)	5	3	0.07	+	44.2	0.000125	0.00902			GO:0055086	"nucleobase-containing small molecule metabolic process"	5.183	-21.836	0.642	0.503	"nucleoside phosphate metabolic process"
purine nucleoside monophosphate catabolic process (GO:0009128)	5	3	0.07	+	44.2	0.000125	0.00897			GO:0009133	"nucleoside diphosphate biosynthetic process"	0.051	-2.23	0.625	0.521	"nucleoside phosphate metabolic process"
homoserine metabolic process (GO:0009092)	5	3	0.07	+	44.2	0.000125	0.00892			GO:0006468	"protein phosphorylation"	4.24	-2.66	0.695	0.531	"nucleoside phosphate metabolic process"
glyoxylate metabolic process (GO:0046487)	5	3	0.07	+	44.2	0.000125	0.00887			GO:0019692	"deoxyribose phosphate metabolic process"	0.193	-2.83	0.726	0.539	"nucleoside phosphate metabolic process"
cAMP metabolic process (GO:0046058)	14	8	0.19	+	42.1	2.17e-10	5.47e-08			GO:0044283	"small molecule biosynthetic process"	6.682	-12.239	0.652	0.546	"nucleoside phosphate metabolic process"
nucleoside diphosphate catabolic process (GO:0009134)	7	4	0.1	+	42.1	9.33e-06	0.000868			GO:0044249	"cellular biosynthetic process"	23.054	-16.31	0.765	0.555	"nucleoside phosphate metabolic process"
AMP metabolic process (GO:0046033)	9	5	0.12	+	40.93	7.13e-07	8.13e-05			GO:0043648	"dicarboxylic acid metabolic process"	1.106	-4.181	0.695	0.562	"nucleoside phosphate metabolic process"
activation of protein kinase A activity (GO:0034199)	13	7	0.18	+	39.67	4.25e-09	8.85e-07			GO:0018212	"peptidyl-tyrosine modification"	0.216	-2.519	0.866	0.567	"nucleoside phosphate metabolic process"
nucleobase-containing small molecule interconversion (GO:0015949)	10	5	0.14	+	36.83	1.06e-06	0.000117			GO:0046939	"nucleotide phosphorylation"	0.598	-1.487	0.789	0.567	"nucleoside phosphate metabolic process"
cyclic nucleotide metabolic process (GO:0009187)	20	10	0.27	+	36.83	2.9e-12	1.06e-09			GO:0006536	"glutamate metabolic process"	0.219	-4.411	0.699	0.569	"nucleoside phosphate metabolic process"
response to glucagon (GO:0033762)	16	8	0.22	+	36.83	4.88e-10	1.12e-07			GO:0009190	"cyclic nucleotide biosynthetic process"	0.143	-8.264	0.596	0.576	"nucleoside phosphate metabolic process"
sulfur amino acid catabolic process (GO:0000098)	8	4	0.11	+	36.83	1.39e-05	0.00124			GO:0009200	"deoxyribonucleoside triphosphate metabolic process"	0.151	-1.9	0.618	0.579	"nucleoside phosphate metabolic process"
purine-containing compound salvage (GO:0043101)	8	4	0.11	+	36.83	1.39e-05	0.00124			GO:0070647	"protein modification by small protein conjugation or removal"	1.191	-1.833	0.847	0.58	"nucleoside phosphate metabolic process"
deoxyribonucleoside triphosphate metabolic process (GO:0009200)	6	3	0.08	+	36.83	0.000185	0.0126			GO:0009187	"cyclic nucleotide metabolic process"	0.159	-8.975	0.618	0.582	"nucleoside phosphate metabolic process"
purine deoxyribonucleotide metabolic process (GO:0009151)	8	4	0.11	+	36.83	1.39e-05	0.00123			GO:0006172	"ADP biosynthetic process"	0.009	-2.215	0.636	0.586	"nucleoside phosphate metabolic process"
activation of adenylate cyclase activity (GO:0007190)	15	7	0.2	+	34.38	9.15e-09	1.69e-06			GO:0009394	"2'-deoxyribonucleotide metabolic process"	0.171	-3.001	0.6	0.587	"nucleoside phosphate metabolic process"
IMP metabolic process (GO:0046040)	7	3	0.1	+	31.57	0.000262	0.0171			GO:0006534	"cysteine metabolic process"	0.292	-4.262	0.682	0.587	"nucleoside phosphate metabolic process"
nucleoside triphosphate catabolic process (GO:0009143)	7	3	0.1	+	31.57	0.000262	0.017			GO:0006139	"nucleobase-containing compound metabolic process"	18.964	-7.25	0.703	0.587	"nucleoside phosphate metabolic process"
purine nucleoside monophosphate biosynthetic process (GO:0009127)	10	4	0.14	+	29.47	2.74e-05	0.00231			GO:0000098	"sulfur amino acid catabolic process"	0.002	-2.907	0.731	0.591	"nucleoside phosphate metabolic process"
adenylate cyclase-inhibiting G protein-coupled receptor signaling pathway (GO:0007193)	26	10	0.35	+	28.33	2.29e-11	7e-09			GO:0043604	"amide biosynthetic process"	6.052	-1.331	0.716	0.6	"nucleoside phosphate metabolic process"
growth hormone receptor signaling pathway (GO:0060396)	8	3	0.11	+	27.63	0.000356	0.0227			GO:0046434	"organophosphate catabolic process"	0.506	-7.91	0.652	0.6	"nucleoside phosphate metabolic process"
glutamate metabolic process (GO:0006536)	16	6	0.22	+	27.63	3.14e-07	3.88e-05			GO:0006144	"purine nucleobase metabolic process"	0.221	-1.648	0.627	0.603	"nucleoside phosphate metabolic process"
cellular response to growth hormone stimulus (GO:0071378)	8	3	0.11	+	27.63	0.000356	0.0226			GO:0006082	"organic acid metabolic process"	9.322	-5.955	0.652	0.609	"nucleoside phosphate metabolic process"
purine nucleobase metabolic process (GO:0006144)	8	3	0.11	+	27.63	0.000356	0.0225			GO:1901292	"nucleoside phosphate catabolic process"	0.26	-9.451	0.509	0.614	"nucleoside phosphate metabolic process"
homocysteine metabolic process (GO:0050667)	8	3	0.11	+	27.63	0.000356	0.0224			GO:0009262	"deoxyribonucleotide metabolic process"	0.267	-3.889	0.592	0.615	"nucleoside phosphate metabolic process"
purine nucleoside monophosphate metabolic process (GO:0009126)	24	9	0.33	+	27.63	2.9e-10	7.04e-08			GO:0044271	"cellular nitrogen compound biosynthetic process"	14.482	-16.054	0.713	0.619	"nucleoside phosphate metabolic process"
renal water homeostasis (GO:0003091)	19	7	0.26	+	27.14	3.38e-08	5.4e-06			GO:0044270	"cellular nitrogen compound catabolic process"	1.136	-5.616	0.712	0.621	"nucleoside phosphate metabolic process"
nucleobase-containing small molecule catabolic process (GO:0034656)	25	9	0.34	+	26.52	3.9e-10	9.3e-08			GO:1901361	"organic cyclic compound catabolic process"	1.263	-4.544	0.718	0.629	"nucleoside phosphate metabolic process"
purine ribonucleoside monophosphate metabolic process (GO:0009167)	23	8	0.31	+	25.62	4.84e-09	9.92e-07			GO:1901566	"organonitrogen compound biosynthetic process"	15.347	-13.932	0.738	0.63	"nucleoside phosphate metabolic process"
purine ribonucleoside monophosphate biosynthetic process (GO:0009168)	9	3	0.12	+	24.56	0.00047	0.0287			GO:0009159	"deoxyribonucleoside monophosphate catabolic process"	0.002	-2.225	0.614	0.632	"nucleoside phosphate metabolic process"
nucleoside catabolic process (GO:0009164)	15	5	0.2	+	24.56	5.18e-06	0.000503			GO:1901606	"alpha-amino acid catabolic process"	0.569	-4.01	0.591	0.637	"nucleoside phosphate metabolic process"
nucleoside monophosphate metabolic process (GO:0009123)	36	12	0.49	+	24.56	8.23e-13	3.48e-10			GO:0009069	"serine family amino acid metabolic process"	0.666	-2.672	0.676	0.645	"nucleoside phosphate metabolic process"
response to growth hormone (GO:0060416)	12	4	0.16	+	24.56	4.89e-05	0.00391			GO:0006796	"phosphate-containing compound metabolic process"	14.031	-18.34	0.706	0.649	"nucleoside phosphate metabolic process"
pyrimidine nucleoside catabolic process (GO:0046135)	10	3	0.14	+	22.1	0.000606	0.035			GO:0009134	"nucleoside diphosphate catabolic process"	0.004	-3.061	0.613	0.654	"nucleoside phosphate metabolic process"
tricarboxylic acid metabolic process (GO:0072350)	10	3	0.14	+	22.1	0.000606	0.0348			GO:0009125	"nucleoside monophosphate catabolic process"	0.004	-3.241	0.611	0.655	"nucleoside phosphate metabolic process"
serine family amino acid biosynthetic process (GO:0009070)	10	3	0.14	+	22.1	0.000606	0.0347			GO:0009112	"nucleobase metabolic process"	0.495	-1.9	0.621	0.66	"nucleoside phosphate metabolic process"
deoxyribonucleotide metabolic process (GO:0009262)	21	6	0.29	+	21.05	1.18e-06	0.000129			GO:0055129	"L-proline biosynthetic process"	0.124	-2.435	0.659	0.665	"nucleoside phosphate metabolic process"
purine ribonucleotide catabolic process (GO:0009154)	25	7	0.34	+	20.63	1.62e-07	2.23e-05			GO:0000096	"sulfur amino acid metabolic process"	0.661	-2.67	0.69	0.665	"nucleoside phosphate metabolic process"
2'-deoxyribonucleotide metabolic process (GO:0009394)	18	5	0.24	+	20.46	1.09e-05	0.000998			GO:0034404	"nucleobase-containing small molecule biosynthetic process"	0.548	-10.799	0.597	0.668	"nucleoside phosphate metabolic process"
cellular metabolic compound salvage (GO:0043094)	18	5	0.24	+	20.46	1.09e-05	0.000991			GO:0016053	"organic acid biosynthetic process"	4.525	-3.636	0.603	0.671	"nucleoside phosphate metabolic process"
positive regulation of glial cell proliferation (GO:0060252)	11	3	0.15	+	20.09	0.000763	0.0424			GO:0006418	"tRNA aminoacylation for protein translation"	1.042	-1.53	0.625	0.682	"nucleoside phosphate metabolic process"
ribonucleoside catabolic process (GO:0042454)	11	3	0.15	+	20.09	0.000763	0.0422			GO:0046700	"heterocycle catabolic process"	1.091	-5.006	0.701	0.683	"nucleoside phosphate metabolic process"
nucleoside phosphate catabolic process (GO:1901292)	48	13	0.65	+	19.95	8.1e-13	3.54e-10			GO:0043038	"amino acid activation"	1.069	-1.394	0.671	0.684	"nucleoside phosphate metabolic process"
ribonucleotide catabolic process (GO:0009261)	26	7	0.35	+	19.83	2.03e-07	2.66e-05			GO:0072523	"purine-containing compound catabolic process"	0.082	-4.335	0.678	0.684	"nucleoside phosphate metabolic process"
glutamine family amino acid catabolic process (GO:0009065)	15	4	0.2	+	19.65	0.000101	0.00752			GO:0006560	"proline metabolic process"	0.186	-3.439	0.703	0.687	"nucleoside phosphate metabolic process"
regulation of inflammatory response to antigenic stimulus (GO:0002861)	42	11	0.57	+	19.29	7e-11	1.91e-08			GO:0009132	"nucleoside diphosphate metabolic process"	0.694	-4.59	0.569	0.687	"nucleoside phosphate metabolic process"
purine nucleotide catabolic process (GO:0006195)	27	7	0.37	+	19.1	2.53e-07	3.25e-05			GO:0072529	"pyrimidine-containing compound catabolic process"	0.093	-1.646	0.705	0.691	"nucleoside phosphate metabolic process"
ribonucleoside monophosphate metabolic process (GO:0009161)	31	8	0.42	+	19.01	3.46e-08	5.46e-06			GO:0019439	"aromatic compound catabolic process"	1.284	-4.879	0.699	0.696	"nucleoside phosphate metabolic process"
negative regulation of inflammatory response to antigenic stimulus (GO:0002862)	39	10	0.53	+	18.89	6.42e-10	1.4e-07			GO:0009126	"purine nucleoside monophosphate metabolic process"	0.767	-7.152	0.548	0.696	"nucleoside phosphate metabolic process"
deoxyribose phosphate metabolic process (GO:0019692)	20	5	0.27	+	18.42	1.68e-05	0.00148			GO:0034656	"nucleobase-containing small molecule catabolic process"	0.051	-7.032	0.609	0.697	"nucleoside phosphate metabolic process"
regulation of glial cell proliferation (GO:0060251)	16	4	0.22	+	18.42	0.000125	0.00885			GO:0009116	"nucleoside metabolic process"	0.782	-3.963	0.573	0.698	"nucleoside phosphate metabolic process"
nucleobase-containing small molecule biosynthetic process (GO:0034404)	60	15	0.81	+	18.42	3.4e-14	1.59e-11			GO:0009141	"nucleoside triphosphate metabolic process"	0.801	-4.951	0.564	0.7	"nucleoside phosphate metabolic process"
alpha-amino acid biosynthetic process (GO:1901607)	37	9	0.5	+	17.92	7.17e-09	1.38e-06			GO:0008152	"metabolic process"	62.634	-7.896	1	0	"metabolic process"
cellular amino acid biosynthetic process (GO:0008652)	37	9	0.5	+	17.92	7.17e-09	1.36e-06			GO:0009987	"cellular process"	79.11	-2.356	1	0	"cellular process"
multicellular organismal water homeostasis (GO:0050891)	29	7	0.39	+	17.78	3.84e-07	4.66e-05			GO:0050896	"response to stimulus"	12.913	-1.511	1	0	"response to stimulus"
purine-containing compound catabolic process (GO:0072523)	29	7	0.39	+	17.78	3.84e-07	4.62e-05			GO:0007193	"adenylate cyclase-inhibiting G protein-coupled receptor signaling pathway"	0.016	-8.155	0.87	0.008	"adenylate cyclase-inhibiting G protein-coupled receptor signaling pathway"
adenylate cyclase-activating G protein-coupled receptor signaling pathway (GO:0007189)	34	8	0.46	+	17.33	6.42e-08	9.45e-06			GO:0034199	"activation of protein kinase A activity"	0	-6.053	0.942	0.121	"adenylate cyclase-inhibiting G protein-coupled receptor signaling pathway"
pyrimidine nucleoside metabolic process (GO:0006213)	17	4	0.23	+	17.33	0.000153	0.0107			GO:0002861	"regulation of inflammatory response to antigenic stimulus"	0.005	-7.719	0.89	0.131	"adenylate cyclase-inhibiting G protein-coupled receptor signaling pathway"
ribonucleoside metabolic process (GO:0009119)	17	4	0.23	+	17.33	0.000153	0.0106			GO:0060251	"regulation of glial cell proliferation"	0.003	-2.053	0.948	0.136	"adenylate cyclase-inhibiting G protein-coupled receptor signaling pathway"
purine nucleotide biosynthetic process (GO:0006164)	69	16	0.94	+	17.08	1.23e-14	6.46e-12			GO:0033628	"regulation of cell adhesion mediated by integrin"	0.008	-1.587	0.952	0.143	"adenylate cyclase-inhibiting G protein-coupled receptor signaling pathway"
nucleoside triphosphate metabolic process (GO:0009141)	35	8	0.48	+	16.84	7.8e-08	1.12e-05			GO:0050878	"regulation of body fluid levels"	0.082	-6.398	0.938	0.144	"adenylate cyclase-inhibiting G protein-coupled receptor signaling pathway"
glycosyl compound catabolic process (GO:1901658)	22	5	0.3	+	16.74	2.5e-05	0.00216			GO:2000026	"regulation of multicellular organismal development"	0.275	-2.045	0.929	0.175	"adenylate cyclase-inhibiting G protein-coupled receptor signaling pathway"
sulfur amino acid metabolic process (GO:0000096)	22	5	0.3	+	16.74	2.5e-05	0.00214			GO:0071377	"cellular response to glucagon stimulus"	0.002	-7.437	0.839	0.2	"adenylate cyclase-inhibiting G protein-coupled receptor signaling pathway"
serine family amino acid metabolic process (GO:0009069)	22	5	0.3	+	16.74	2.5e-05	0.00213			GO:0002682	"regulation of immune system process"	0.288	-1.564	0.942	0.208	"adenylate cyclase-inhibiting G protein-coupled receptor signaling pathway"
water homeostasis (GO:0030104)	31	7	0.42	+	16.64	5.68e-07	6.59e-05			GO:0051174	"regulation of phosphorus metabolic process"	0.66	-1.517	0.933	0.225	"adenylate cyclase-inhibiting G protein-coupled receptor signaling pathway"
nucleobase metabolic process (GO:0009112)	18	4	0.24	+	16.37	0.000185	0.0126			GO:0009719	"response to endogenous stimulus"	0.539	-5.876	0.911	0.255	"adenylate cyclase-inhibiting G protein-coupled receptor signaling pathway"
nucleotide biosynthetic process (GO:0009165)	100	22	1.36	+	16.21	2.06e-19	1.8e-16			GO:0009611	"response to wounding"	0.103	-2.046	0.92	0.295	"adenylate cyclase-inhibiting G protein-coupled receptor signaling pathway"
purine-containing compound biosynthetic process (GO:0072522)	74	16	1	+	15.93	3.18e-14	1.55e-11			GO:0007190	"activation of adenylate cyclase activity"	0.003	-5.772	0.954	0.335	"adenylate cyclase-inhibiting G protein-coupled receptor signaling pathway"
nucleoside phosphate biosynthetic process (GO:1901293)	102	22	1.38	+	15.89	2.98e-19	2.44e-16			GO:0007186	"G protein-coupled receptor signaling pathway"	1.081	-3.577	0.833	0.37	"adenylate cyclase-inhibiting G protein-coupled receptor signaling pathway"
nucleoside monophosphate biosynthetic process (GO:0009124)	19	4	0.26	+	15.51	0.000221	0.0148			GO:0003091	"renal water homeostasis"	0.002	-5.268	0.93	0.383	"adenylate cyclase-inhibiting G protein-coupled receptor signaling pathway"
purine ribonucleotide biosynthetic process (GO:0009152)	62	13	0.84	+	15.45	1.34e-11	4.39e-09			GO:1901698	"response to nitrogen compound"	0.25	-5.427	0.867	0.389	"adenylate cyclase-inhibiting G protein-coupled receptor signaling pathway"
nucleotide catabolic process (GO:0009166)	43	9	0.58	+	15.42	2.24e-08	3.72e-06			GO:0042221	"response to chemical"	3.34	-3.093	0.895	0.45	"adenylate cyclase-inhibiting G protein-coupled receptor signaling pathway"
nucleoside metabolic process (GO:0009116)	34	7	0.46	+	15.17	9.79e-07	0.000109			GO:1904322	"cellular response to forskolin"	0.001	-4.435	0.855	0.495	"adenylate cyclase-inhibiting G protein-coupled receptor signaling pathway"
nucleoside diphosphate metabolic process (GO:0009132)	40	8	0.54	+	14.73	1.92e-07	2.57e-05			GO:0003014	"renal system process"	0.016	-4.408	0.978	0.499	"adenylate cyclase-inhibiting G protein-coupled receptor signaling pathway"
glutamine family amino acid metabolic process (GO:0009064)	40	8	0.54	+	14.73	1.92e-07	2.54e-05			GO:0030104	"water homeostasis"	0.011	-4.181	0.941	0.511	"adenylate cyclase-inhibiting G protein-coupled receptor signaling pathway"
sulfur compound catabolic process (GO:0044273)	25	5	0.34	+	14.73	4.28e-05	0.00351			GO:0048871	"multicellular organismal homeostasis"	0.061	-1.747	0.927	0.549	"adenylate cyclase-inhibiting G protein-coupled receptor signaling pathway"
renal system process (GO:0003014)	43	8	0.58	+	13.71	3.13e-07	3.91e-05			GO:0007188	"adenylate cyclase-modulating G protein-coupled receptor signaling pathway"	0.058	-5.558	0.862	0.553	"adenylate cyclase-inhibiting G protein-coupled receptor signaling pathway"
ribonucleotide biosynthetic process (GO:0009260)	71	13	0.96	+	13.49	5.99e-11	1.67e-08			GO:0019220	"regulation of phosphate metabolic process"	0.66	-1.516	0.915	0.564	"adenylate cyclase-inhibiting G protein-coupled receptor signaling pathway"
pyrimidine-containing compound catabolic process (GO:0072529)	22	4	0.3	+	13.39	0.000362	0.0226			GO:0048585	"negative regulation of response to stimulus"	0.42	-3.085	0.9	0.569	"adenylate cyclase-inhibiting G protein-coupled receptor signaling pathway"
ribose phosphate biosynthetic process (GO:0046390)	73	13	0.99	+	13.12	8.15e-11	2.18e-08			GO:0007611	"learning or memory"	0.039	-1.488	0.977	0.585	"adenylate cyclase-inhibiting G protein-coupled receptor signaling pathway"
adenylate cyclase-modulating G protein-coupled receptor signaling pathway (GO:0007188)	57	10	0.77	+	12.92	1.59e-08	2.77e-06			GO:0050848	"regulation of calcium-mediated signaling"	0.013	-1.484	0.921	0.605	"adenylate cyclase-inhibiting G protein-coupled receptor signaling pathway"
regulation of cell adhesion mediated by integrin (GO:0033628)	23	4	0.31	+	12.81	0.000421	0.0259			GO:0060252	"positive regulation of glial cell proliferation"	0.002	-1.373	0.914	0.617	"adenylate cyclase-inhibiting G protein-coupled receptor signaling pathway"
dicarboxylic acid metabolic process (GO:0043648)	47	8	0.64	+	12.54	5.73e-07	6.59e-05			GO:1901701	"cellular response to oxygen-containing compound"	0.406	-4.01	0.819	0.627	"adenylate cyclase-inhibiting G protein-coupled receptor signaling pathway"
tRNA aminoacylation for protein translation (GO:0006418)	24	4	0.33	+	12.28	0.000486	0.0295			GO:0071495	"cellular response to endogenous stimulus"	0.427	-5.602	0.869	0.635	"adenylate cyclase-inhibiting G protein-coupled receptor signaling pathway"
nucleoside diphosphate phosphorylation (GO:0006165)	24	4	0.33	+	12.28	0.000486	0.0294			GO:0010033	"response to organic substance"	0.993	-3.57	0.853	0.649	"adenylate cyclase-inhibiting G protein-coupled receptor signaling pathway"
organophosphate catabolic process (GO:0046434)	86	14	1.17	+	11.99	4.24e-11	1.23e-08			GO:1901700	"response to oxygen-containing compound"	0.566	-3.462	0.859	0.671	"adenylate cyclase-inhibiting G protein-coupled receptor signaling pathway"
alpha-amino acid catabolic process (GO:1901606)	50	8	0.68	+	11.79	8.73e-07	9.78e-05			GO:0007165	"signal transduction"	7.086	-1.484	0.802	0.68	"adenylate cyclase-inhibiting G protein-coupled receptor signaling pathway"
regulation of calcium-mediated signaling (GO:0050848)	25	4	0.34	+	11.79	0.000558	0.0328			GO:0002683	"negative regulation of immune system process"	0.078	-5.818	0.898	0.685	"adenylate cyclase-inhibiting G protein-coupled receptor signaling pathway"
nucleotide phosphorylation (GO:0046939)	25	4	0.34	+	11.79	0.000558	0.0326			GO:0000082	"G1/S transition of mitotic cell cycle"	0.028	-1.646	0.983	0.009	"G1/S transition of mitotic cell cycle"
nucleoside phosphate metabolic process (GO:0006753)	217	34	2.95	+	11.54	1.02e-25	4.44e-22			GO:0001775	"cell activation"	0.11	-1.78	0.989	0.01	"cell activation"
glycosyl compound metabolic process (GO:1901657)	45	7	0.61	+	11.46	5.16e-06	0.000505			GO:0046034	"ATP metabolic process"	1.38	-1.833	0.947	0.047	"ATP metabolic process"
regulation of B cell proliferation (GO:0030888)	26	4	0.35	+	11.33	0.000637	0.0363			GO:0044281	"small molecule metabolic process"	15.889	-26.629	0.924	0.069	"small molecule metabolic process"
tRNA aminoacylation (GO:0043039)	26	4	0.35	+	11.33	0.000637	0.0362			GO:0009058	"biosynthetic process"	24.708	-16.27	0.917	0.108	"small molecule metabolic process"
pyrimidine nucleotide metabolic process (GO:0006220)	27	4	0.37	+	10.91	0.000724	0.0406			GO:0006807	"nitrogen compound metabolic process"	45.593	-10.143	0.905	0.16	"small molecule metabolic process"
amino acid activation (GO:0043038)	27	4	0.37	+	10.91	0.000724	0.0404			GO:0044238	"primary metabolic process"	49.956	-9.072	0.903	0.236	"small molecule metabolic process"
nucleotide metabolic process (GO:0009117)	211	31	2.86	+	10.82	1.23e-22	4.04e-19			GO:0044237	"cellular metabolic process"	51.477	-8.754	0.899	0.257	"small molecule metabolic process"
purine nucleotide metabolic process (GO:0006163)	164	24	2.23	+	10.78	1.72e-17	1.19e-14			GO:0071704	"organic substance metabolic process"	55.166	-8.458	0.9	0.278	"small molecule metabolic process"
purine ribonucleotide metabolic process (GO:0009150)	156	22	2.12	+	10.39	9.07e-16	5.66e-13			GO:0043094	"cellular metabolic compound salvage"	0.347	-3.004	0.922	0.073	"cellular metabolic compound salvage"
nucleobase-containing small molecule metabolic process (GO:0055086)	267	37	3.62	+	10.21	2.22e-26	1.46e-22			GO:0009056	"catabolic process"	5.897	-2.412	0.936	0.075	"catabolic process"
purine-containing compound metabolic process (GO:0072521)	175	24	2.38	+	10.1	6.57e-17	4.31e-14			GO:1901137	"carbohydrate derivative biosynthetic process"	4.727	-5.87	0.737	0.085	"carbohydrate derivative biosynthetic process"
cellular amino acid catabolic process (GO:0009063)	59	8	0.8	+	9.99	2.69e-06	0.000275			GO:1901136	"carbohydrate derivative catabolic process"	0.541	-3.706	0.749	0.593	"carbohydrate derivative biosynthetic process"
cellular response to ketone (GO:1901655)	52	7	0.71	+	9.92	1.22e-05	0.0011			GO:1901657	"glycosyl compound metabolic process"	0.831	-3.297	0.843	0.625	"carbohydrate derivative biosynthetic process"
negative regulation of inflammatory response (GO:0050728)	82	11	1.11	+	9.88	3.59e-08	5.54e-06			GO:1901135	"carbohydrate derivative metabolic process"	7.137	-9.19	0.908	0.094	"carbohydrate derivative metabolic process"
ribonucleotide metabolic process (GO:0009259)	166	22	2.25	+	9.76	2.93e-15	1.67e-12
alpha-amino acid metabolic process (GO:1901605)	106	14	1.44	+	9.73	5.15e-10	1.16e-07
cellular response to alcohol (GO:0097306)	46	6	0.62	+	9.61	6.18e-05	0.00485
ribose phosphate metabolic process (GO:0019693)	169	22	2.29	+	9.59	4.11e-15	2.25e-12
pyrimidine-containing compound metabolic process (GO:0072527)	47	6	0.64	+	9.4	6.9e-05	0.00538
cellular amino acid metabolic process (GO:0006520)	154	19	2.09	+	9.09	9.07e-13	3.72e-10
regulation of B cell activation (GO:0050864)	55	6	0.75	+	8.04	0.000153	0.0106
platelet activation (GO:0030168)	56	6	0.76	+	7.89	0.000168	0.0116
peptidyl-threonine phosphorylation (GO:0018107)	57	6	0.77	+	7.75	0.000183	0.0126
negative regulation of immune response (GO:0050777)	105	11	1.43	+	7.72	3.59e-07	4.39e-05
ATP metabolic process (GO:0046034)	59	6	0.8	+	7.49	0.000218	0.0147
peptidyl-threonine modification (GO:0018210)	60	6	0.81	+	7.37	0.000237	0.0158
carbohydrate derivative catabolic process (GO:1901136)	100	10	1.36	+	7.37	1.86e-06	0.000197
small molecule biosynthetic process (GO:0044283)	272	27	3.69	+	7.31	9.67e-16	5.77e-13
cellular response to peptide hormone stimulus (GO:0071375)	144	14	1.95	+	7.16	1.94e-08	3.3e-06
peptidyl-tyrosine phosphorylation (GO:0018108)	86	8	1.17	+	6.85	3.41e-05	0.00283
G1/S transition of mitotic cell cycle (GO:0000082)	65	6	0.88	+	6.8	0.000354	0.0226
peptidyl-tyrosine modification (GO:0018212)	87	8	1.18	+	6.77	3.68e-05	0.00303
regulation of inflammatory response (GO:0050727)	153	14	2.08	+	6.74	3.94e-08	5.94e-06
cell cycle G1/S phase transition (GO:0044843)	66	6	0.9	+	6.7	0.000382	0.0237
negative regulation of defense response (GO:0031348)	121	11	1.64	+	6.7	1.32e-06	0.000143
carboxylic acid biosynthetic process (GO:0046394)	122	11	1.66	+	6.64	1.42e-06	0.000153
nucleobase-containing compound catabolic process (GO:0034655)	169	15	2.29	+	6.54	1.81e-08	3.12e-06
regulation of body fluid levels (GO:0050878)	192	17	2.61	+	6.52	1.89e-09	4e-07
negative regulation of immune system process (GO:0002683)	185	16	2.51	+	6.37	8.14e-09	1.52e-06
organic acid biosynthetic process (GO:0016053)	128	11	1.74	+	6.33	2.21e-06	0.000231
cellular response to peptide (GO:1901653)	175	15	2.38	+	6.31	2.79e-08	4.51e-06
cellular nitrogen compound catabolic process (GO:0044270)	192	16	2.61	+	6.14	1.33e-08	2.42e-06
small molecule catabolic process (GO:0044282)	230	19	3.12	+	6.09	5.61e-10	1.25e-07
organophosphate metabolic process (GO:0019637)	479	39	6.5	+	6	4.24e-20	5.05e-17
organophosphate biosynthetic process (GO:0090407)	309	25	4.19	+	5.96	1e-12	3.98e-10
response to ketone (GO:1901654)	87	7	1.18	+	5.93	0.000249	0.0165
heterocycle catabolic process (GO:0046700)	188	15	2.55	+	5.88	6.77e-08	9.86e-06
response to peptide hormone (GO:0043434)	192	15	2.61	+	5.76	8.77e-08	1.25e-05
aromatic compound catabolic process (GO:0019439)	193	15	2.62	+	5.73	9.35e-08	1.32e-05
small molecule metabolic process (GO:0044281)	823	61	11.17	+	5.46	1.79e-31	2.35e-27
organic cyclic compound catabolic process (GO:1901361)	207	15	2.81	+	5.34	2.2e-07	2.86e-05
nucleobase-containing compound biosynthetic process (GO:0034654)	567	41	7.7	+	5.33	2.02e-19	1.89e-16
heterocycle biosynthetic process (GO:0018130)	611	44	8.29	+	5.31	6.3e-21	1.18e-17
organic acid catabolic process (GO:0016054)	142	10	1.93	+	5.19	3.33e-05	0.00278
learning or memory (GO:0007611)	100	7	1.36	+	5.16	0.000551	0.0325
cellular response to hormone stimulus (GO:0032870)	261	18	3.54	+	5.08	2.41e-08	3.95e-06
regulation of leukocyte differentiation (GO:1902105)	117	8	1.59	+	5.04	0.000256	0.0168
response to peptide (GO:1901652)	234	16	3.18	+	5.04	1.76e-07	2.38e-05
aromatic compound biosynthetic process (GO:0019438)	605	41	8.21	+	4.99	1.89e-18	1.46e-15
organic cyclic compound biosynthetic process (GO:1901362)	668	45	9.07	+	4.96	2.35e-20	3.85e-17
carbohydrate derivative biosynthetic process (GO:1901137)	302	20	4.1	+	4.88	6.89e-09	1.35e-06
organonitrogen compound biosynthetic process (GO:1901566)	644	41	8.74	+	4.69	1.61e-17	1.17e-14
cellular response to organonitrogen compound (GO:0071417)	289	18	3.92	+	4.59	1.05e-07	1.46e-05
carboxylic acid catabolic process (GO:0046395)	130	8	1.76	+	4.53	0.0005	0.0301
cellular response to nitrogen compound (GO:1901699)	312	19	4.24	+	4.49	6.18e-08	9.21e-06
carbohydrate derivative metabolic process (GO:1901135)	513	31	6.96	+	4.45	1.67e-12	6.45e-10
negative regulation of response to external stimulus (GO:0032102)	184	11	2.5	+	4.4	5.52e-05	0.00439
cellular nitrogen compound biosynthetic process (GO:0044271)	804	48	10.91	+	4.4	8.76e-20	8.84e-17
multicellular organismal homeostasis (GO:0048871)	151	9	2.05	+	4.39	0.000277	0.0179
G protein-coupled receptor signaling pathway (GO:0007186)	254	15	3.45	+	4.35	2.55e-06	0.000265
organic acid metabolic process (GO:0006082)	436	24	5.92	+	4.06	5.5e-09	1.11e-06
phosphate-containing compound metabolic process (GO:0006796)	1041	57	14.13	+	4.03	1.74e-22	4.57e-19
oxoacid metabolic process (GO:0043436)	422	23	5.73	+	4.02	1.46e-08	2.58e-06
response to hormone (GO:0009725)	369	20	5.01	+	3.99	1.63e-07	2.23e-05
response to wounding (GO:0009611)	203	11	2.76	+	3.99	0.000128	0.00899
carboxylic acid metabolic process (GO:0019752)	406	22	5.51	+	3.99	3.52e-08	5.5e-06
phosphorus metabolic process (GO:0006793)	1061	57	14.4	+	3.96	4.35e-22	9.51e-19
regulation of hemopoiesis (GO:1903706)	177	9	2.4	+	3.75	0.000832	0.0456
regulation of defense response (GO:0031347)	300	15	4.07	+	3.68	1.73e-05	0.00152
response to organonitrogen compound (GO:0010243)	484	24	6.57	+	3.65	3.81e-08	5.81e-06
response to nitrogen compound (GO:1901698)	509	25	6.91	+	3.62	2.23e-08	3.74e-06
cellular response to organic cyclic compound (GO:0071407)	224	11	3.04	+	3.62	0.000289	0.0186
response to organic cyclic compound (GO:0014070)	367	18	4.98	+	3.61	2.92e-06	0.000297
cellular response to endogenous stimulus (GO:0071495)	536	26	7.28	+	3.57	1.39e-08	2.5e-06
cellular response to lipid (GO:0071396)	210	10	2.85	+	3.51	0.000695	0.0391
amide biosynthetic process (GO:0043604)	216	10	2.93	+	3.41	0.000855	0.0467
response to endogenous stimulus (GO:0009719)	638	29	8.66	+	3.35	6.68e-09	1.33e-06
cellular response to oxygen-containing compound (GO:1901701)	492	22	6.68	+	3.29	8.66e-07	9.78e-05
phosphorylation (GO:0016310)	551	24	7.48	+	3.21	3.92e-07	4.67e-05
cellular biosynthetic process (GO:0044249)	1455	63	19.75	+	3.19	3.74e-20	4.9e-17
organic substance biosynthetic process (GO:1901576)	1477	63	20.05	+	3.14	8.16e-20	8.92e-17
biosynthetic process (GO:0009058)	1506	64	20.44	+	3.13	3.69e-20	5.37e-17
protein phosphorylation (GO:0006468)	433	18	5.88	+	3.06	2.59e-05	0.00219
cell activation (GO:0001775)	428	16	5.81	+	2.75	0.000252	0.0166
regulation of immune response (GO:0050776)	402	15	5.46	+	2.75	0.000408	0.0252
organonitrogen compound catabolic process (GO:1901565)	598	22	8.12	+	2.71	1.85e-05	0.0016
response to oxygen-containing compound (GO:1901700)	717	26	9.73	+	2.67	3.42e-06	0.000345
regulation of protein kinase activity (GO:0045859)	430	15	5.84	+	2.57	0.000805	0.0444
regulation of multicellular organismal development (GO:2000026)	583	20	7.91	+	2.53	0.000122	0.00902
negative regulation of response to stimulus (GO:0048585)	805	27	10.93	+	2.47	8.77e-06	0.000822
heterocycle metabolic process (GO:0046483)	1618	54	21.96	+	2.46	8.49e-12	2.93e-09
organic substance catabolic process (GO:1901575)	908	30	12.33	+	2.43	4.58e-06	0.000451
nucleobase-containing compound metabolic process (GO:0006139)	1523	50	20.67	+	2.42	2.27e-10	5.62e-08
cellular response to organic substance (GO:0071310)	1025	33	13.91	+	2.37	1.69e-06	0.00018
organic cyclic compound metabolic process (GO:1901360)	1731	55	23.5	+	2.34	3.44e-11	1.03e-08
regulation of immune system process (GO:0002682)	631	20	8.57	+	2.34	0.000445	0.0273
regulation of protein phosphorylation (GO:0001932)	603	19	8.19	+	2.32	0.000687	0.0388
cellular catabolic process (GO:0044248)	959	30	13.02	+	2.3	9.96e-06	0.00092
cellular aromatic compound metabolic process (GO:0006725)	1618	50	21.96	+	2.28	1.82e-09	3.91e-07
cellular nitrogen compound metabolic process (GO:0034641)	1820	55	24.7	+	2.23	4.11e-10	9.62e-08
regulation of phosphorylation (GO:0042325)	707	21	9.6	+	2.19	0.000587	0.034
response to organic substance (GO:0010033)	1306	38	17.73	+	2.14	2.6e-06	0.000269
regulation of phosphate metabolic process (GO:0019220)	791	23	10.74	+	2.14	0.00051	0.0305
regulation of phosphorus metabolic process (GO:0051174)	791	23	10.74	+	2.14	0.00051	0.0304
catabolic process (GO:0009056)	1072	31	14.55	+	2.13	4.81e-05	0.00387
cellular response to chemical stimulus (GO:0070887)	1255	36	17.04	+	2.11	7.22e-06	0.000686
organonitrogen compound metabolic process (GO:1901564)	2631	75	35.71	+	2.1	1.31e-14	6.58e-12
response to chemical (GO:0042221)	1712	44	23.24	+	1.89	8.56e-06	0.000807
nitrogen compound metabolic process (GO:0006807)	3574	86	48.51	+	1.77	1.59e-13	7.19e-11
primary metabolic process (GO:0044238)	3800	87	51.58	+	1.69	2.26e-12	8.47e-10
cellular metabolic process (GO:0044237)	3929	88	53.33	+	1.65	4.96e-12	1.76e-09
organic substance metabolic process (GO:0071704)	3964	88	53.81	+	1.64	1.04e-11	3.48e-09
signal transduction (GO:0007165)	2089	45	28.36	+	1.59	0.000564	0.0328
metabolic process (GO:0008152)	4149	89	56.32	+	1.58	4.44e-11	1.27e-08
response to stimulus (GO:0050896)	3449	65	46.82	+	1.39	0.000519	0.0308
cellular process (GO:0009987)	6620	103	89.86	+	1.15	5.59e-05	0.00441
protein modification by small protein conjugation or removal (GO:0070647)	630	0	8.55	-	< 0.01	0.000217	0.0147
SC2_Vero		PANTHER result									REVIGO result
GO biological process complete	reference_vero - REFLIST (6946)	top_100 (103)	top_100 (expected)	top_100 (over/under)	top_100 (fold Enrichment)	top_100 (raw P-value)	top_100 (FDR)		TermID	Name	Frequency	Value	Uniqueness	Dispensability	Representative
positive regulation of miRNA metabolic process (GO:2000630)	2	2	0.03	+	67.44	0.00124	0.0266		GO:0002376	"immune system process"	16.119	-8.294	1	0	"immune system process"
nucleotide-binding oligomerization domain containing 2 signaling pathway (GO:0070431)	4	4	0.06	+	67.44	2.88e-06	0.000117		GO:0006468	"protein phosphorylation"	3.859	-14.578	0.956	0	"protein phosphorylation"
nucleotide-binding oligomerization domain containing 1 signaling pathway (GO:0070427)	2	2	0.03	+	67.44	0.00124	0.0266		GO:0006793	"phosphorus metabolic process"	10.202	-6.721	0.979	0.181	"protein phosphorylation"
ERK5 cascade (GO:0070375)	2	2	0.03	+	67.44	0.00124	0.0266		GO:0019538	"protein metabolic process"	23.371	-13.24	0.966	0.37	"protein phosphorylation"
follicle-stimulating hormone signaling pathway (GO:0042699)	2	2	0.03	+	67.44	0.00124	0.0265		GO:0043170	"macromolecule metabolic process"	33.864	-8.38	0.975	0.373	"protein phosphorylation"
negative regulation of cell proliferation involved in heart valve morphogenesis (GO:0003252)	2	2	0.03	+	67.44	0.00124	0.0265		GO:0018209	"peptidyl-serine modification"	1.155	-6.73	0.965	0.387	"protein phosphorylation"
cellular response to peptidoglycan (GO:0071224)	3	3	0.04	+	67.44	5.87e-05	0.00182		GO:0016579	"protein deubiquitination"	1.554	-3.52	0.963	0.403	"protein phosphorylation"
death-inducing signaling complex assembly (GO:0071550)	4	3	0.06	+	50.58	0.000102	0.00296		GO:0006807	"nitrogen compound metabolic process"	38.424	-5.214	0.976	0.412	"protein phosphorylation"
cellular response to muramyl dipeptide (GO:0071225)	4	3	0.06	+	50.58	0.000102	0.00295		GO:0006508	"proteolysis"	7.19	-5.833	0.969	0.427	"protein phosphorylation"
cellular response to lipoteichoic acid (GO:0071223)	4	3	0.06	+	50.58	0.000102	0.00294		GO:1901564	"organonitrogen compound metabolic process"	29.204	-8.824	0.973	0.439	"protein phosphorylation"
response to lipoteichoic acid (GO:0070391)	4	3	0.06	+	50.58	0.000102	0.00294		GO:0043412	"macromolecule modification"	17.93	-11.863	0.972	0.451	"protein phosphorylation"
I-kappaB phosphorylation (GO:0007252)	6	4	0.09	+	44.96	8.44e-06	0.000316		GO:0044238	"primary metabolic process"	41.077	-4.031	0.976	0.455	"protein phosphorylation"
luteolysis (GO:0001554)	3	2	0.04	+	44.96	0.00205	0.0407		GO:0018193	"peptidyl-amino acid modification"	4.913	-6.762	0.963	0.477	"protein phosphorylation"
regulation of Golgi inheritance (GO:0090170)	3	2	0.04	+	44.96	0.00205	0.0406		GO:0071704	"organic substance metabolic process"	43.348	-3.648	0.975	0.487	"protein phosphorylation"
platelet-derived growth factor receptor-beta signaling pathway (GO:0035791)	3	2	0.04	+	44.96	0.00205	0.0405		GO:0044260	"cellular macromolecule metabolic process"	27.386	-9.105	0.966	0.521	"protein phosphorylation"
positive regulation of xenophagy (GO:1904417)	6	4	0.09	+	44.96	8.44e-06	0.000315		GO:0007252	"I-kappaB phosphorylation"	0.067	-3.5	0.892	0.543	"protein phosphorylation"
regulation of xenophagy (GO:1904415)	6	4	0.09	+	44.96	8.44e-06	0.000314		GO:0006464	"cellular protein modification process"	16.663	-12.745	0.954	0.622	"protein phosphorylation"
negative regulation of photoreceptor cell differentiation (GO:0046533)	3	2	0.04	+	44.96	0.00205	0.0405		GO:0070647	"protein modification by small protein conjugation or removal"	5.766	-3.886	0.962	0.643	"protein phosphorylation"
regulation of photoreceptor cell differentiation (GO:0046532)	3	2	0.04	+	44.96	0.00205	0.0404		GO:0044267	"cellular protein metabolic process"	20.017	-10.186	0.959	0.655	"protein phosphorylation"
cellular response to staurosporine (GO:0072734)	3	2	0.04	+	44.96	0.00205	0.0403		GO:0016310	"phosphorylation"	4.902	-11.676	0.972	0.659	"protein phosphorylation"
response to staurosporine (GO:0072733)	3	2	0.04	+	44.96	0.00205	0.0403		GO:0023052	"signaling"	31.026	-21.45	1	0	"signaling"
regulation of cell proliferation involved in heart valve morphogenesis (GO:0003250)	3	2	0.04	+	44.96	0.00205	0.0402		GO:0044419	"biological process involved in interspecies interaction between organisms"	8.777	-9.323	1	0	"biological process involved in interspecies interaction between organisms"
positive regulation of dendritic cell cytokine production (GO:0002732)	3	2	0.04	+	44.96	0.00205	0.0402		GO:0048511	"rhythmic process"	1.492	-5.335	1	0	"rhythmic process"
regulation of dendritic cell cytokine production (GO:0002730)	3	2	0.04	+	44.96	0.00205	0.0401		GO:0048534	"hematopoietic or lymphoid organ development"	3.466	-4.79	0.87	0	"hematopoietic or lymphoid organ development"
mitral valve formation (GO:0003192)	3	2	0.04	+	44.96	0.00205	0.04		GO:0050817	"coagulation"	1.666	-3.672	0.968	0.157	"hematopoietic or lymphoid organ development"
positive regulation of T cell receptor signaling pathway (GO:0050862)	5	3	0.07	+	40.46	0.000161	0.00446		GO:0072359	"circulatory system development"	4.851	-3.573	0.919	0.34	"hematopoietic or lymphoid organ development"
nucleotide-binding oligomerization domain containing signaling pathway (GO:0070423)	15	9	0.22	+	40.46	2.32e-11	1.72e-09		GO:0048513	"animal organ development"	17.79	-6.374	0.902	0.457	"hematopoietic or lymphoid organ development"
TRIF-dependent toll-like receptor signaling pathway (GO:0035666)	10	6	0.15	+	40.46	5.98e-08	3.09e-06		GO:0002520	"immune system development"	3.679	-4.423	0.892	0.459	"hematopoietic or lymphoid organ development"
negative regulation of myotube differentiation (GO:0010832)	5	3	0.07	+	40.46	0.000161	0.00445		GO:0006955	"immune response"	11.503	-6.735	0.903	0.56	"hematopoietic or lymphoid organ development"
response to muramyl dipeptide (GO:0032495)	12	7	0.18	+	39.34	5.05e-09	3e-07		GO:0048731	"system development"	23.993	-4.286	0.904	0.595	"hematopoietic or lymphoid organ development"
nucleotide-binding domain, leucine rich repeat containing receptor signaling pathway (GO:0035872)	16	9	0.24	+	37.93	3.59e-11	2.58e-09		GO:0050896	"response to stimulus"	47.426	-17.253	1	0	"response to stimulus"
lipopolysaccharide-mediated signaling pathway (GO:0031663)	13	7	0.19	+	36.31	7.68e-09	4.4e-07		GO:0051090	"regulation of DNA-binding transcription factor activity"	2.367	-24.344	0.845	0	"regulation of DNA-binding transcription factor activity"
I-kappaB kinase/NF-kappaB signaling (GO:0007249)	37	19	0.55	+	34.63	6.54e-22	3.11e-19		GO:0009894	"regulation of catabolic process"	5.805	-4.788	0.894	0.18	"regulation of DNA-binding transcription factor activity"
positive regulation of T cell cytokine production (GO:0002726)	10	5	0.15	+	33.72	1.62e-06	6.79e-05		GO:0001934	"positive regulation of protein phosphorylation"	4.593	-14.287	0.769	0.228	"regulation of DNA-binding transcription factor activity"
Bergmann glial cell differentiation (GO:0060020)	6	3	0.09	+	33.72	0.000239	0.00629		GO:0031329	"regulation of cellular catabolic process"	4.919	-4.322	0.874	0.232	"regulation of DNA-binding transcription factor activity"
positive regulation of interferon-alpha production (GO:0032727)	6	3	0.09	+	33.72	0.000239	0.00627		GO:0045597	"positive regulation of cell differentiation"	4.605	-5.008	0.844	0.256	"regulation of DNA-binding transcription factor activity"
negative regulation of interleukin-12 production (GO:0032695)	6	3	0.09	+	33.72	0.000239	0.00626		GO:0001817	"regulation of cytokine production"	4.122	-11.503	0.843	0.271	"regulation of DNA-binding transcription factor activity"
negative regulation of glial cell apoptotic process (GO:0034351)	6	3	0.09	+	33.72	0.000239	0.00625		GO:0009893	"positive regulation of metabolic process"	20.903	-20.688	0.817	0.296	"regulation of DNA-binding transcription factor activity"
cytoplasmic pattern recognition receptor signaling pathway (GO:0002753)	19	9	0.28	+	31.94	1.17e-10	8.02e-09		GO:0051174	"regulation of phosphorus metabolic process"	8.648	-12.514	0.874	0.296	"regulation of DNA-binding transcription factor activity"
MyD88-independent toll-like receptor signaling pathway (GO:0002756)	13	6	0.19	+	31.12	1.96e-07	9.36e-06		GO:0051246	"regulation of protein metabolic process"	14.857	-18.074	0.859	0.342	"regulation of DNA-binding transcription factor activity"
tumor necrosis factor-mediated signaling pathway (GO:0033209)	38	17	0.56	+	30.17	6.98e-19	1.44e-16		GO:0051091	"positive regulation of DNA-binding transcription factor activity"	1.486	-19.504	0.842	0.366	"regulation of DNA-binding transcription factor activity"
NIK/NF-kappaB signaling (GO:0038061)	27	12	0.4	+	29.97	1.39e-13	1.25e-11		GO:0051098	"regulation of binding"	1.957	-4.06	0.924	0.379	"regulation of DNA-binding transcription factor activity"
response to muscle stretch (GO:0035994)	9	4	0.13	+	29.97	2.78e-05	0.000918		GO:0010594	"regulation of endothelial cell migration"	0.914	-4.058	0.866	0.413	"regulation of DNA-binding transcription factor activity"
interleukin-1-mediated signaling pathway (GO:0070498)	39	17	0.58	+	29.4	9.9e-19	1.98e-16		GO:0051171	"regulation of nitrogen compound metabolic process"	31.952	-16.338	0.854	0.438	"regulation of DNA-binding transcription factor activity"
positive regulation of interleukin-2 production (GO:0032743)	14	6	0.21	+	28.9	2.76e-07	1.3e-05		GO:0019219	"regulation of nucleobase-containing compound metabolic process"	22.389	-12.415	0.843	0.456	"regulation of DNA-binding transcription factor activity"
response to peptidoglycan (GO:0032494)	7	3	0.1	+	28.9	0.000337	0.00864		GO:0009889	"regulation of biosynthetic process"	23.601	-9.548	0.863	0.459	"regulation of DNA-binding transcription factor activity"
negative regulation of cell migration involved in sprouting angiogenesis (GO:0090051)	7	3	0.1	+	28.9	0.000337	0.00862		GO:0044093	"positive regulation of molecular function"	8.923	-20.206	0.906	0.472	"regulation of DNA-binding transcription factor activity"
positive regulation of antigen receptor-mediated signaling pathway (GO:0050857)	7	3	0.1	+	28.9	0.000337	0.0086		GO:0001819	"positive regulation of cytokine production"	2.675	-9.914	0.773	0.479	"regulation of DNA-binding transcription factor activity"
T cell apoptotic process (GO:0070231)	7	3	0.1	+	28.9	0.000337	0.00859		GO:0052547	"regulation of peptidase activity"	2.557	-8.446	0.835	0.481	"regulation of DNA-binding transcription factor activity"
regulation of glial cell apoptotic process (GO:0034350)	7	3	0.1	+	28.9	0.000337	0.00857		GO:0010468	"regulation of gene expression"	27.392	-11.529	0.85	0.487	"regulation of DNA-binding transcription factor activity"
mitral valve morphogenesis (GO:0003183)	7	3	0.1	+	28.9	0.000337	0.00855		GO:0048522	"positive regulation of cellular process"	31.548	-17.951	0.841	0.505	"regulation of DNA-binding transcription factor activity"
mitral valve development (GO:0003174)	7	3	0.1	+	28.9	0.000337	0.00854		GO:0051173	"positive regulation of nitrogen compound metabolic process"	17.067	-21.266	0.786	0.511	"regulation of DNA-binding transcription factor activity"
positive regulation of cytokine production involved in immune response (GO:0002720)	19	8	0.28	+	28.39	2.79e-09	1.72e-07		GO:0030162	"regulation of proteolysis"	4.111	-10.228	0.86	0.518	"regulation of DNA-binding transcription factor activity"
response to exogenous dsRNA (GO:0043330)	12	5	0.18	+	28.1	3.25e-06	0.000131		GO:0031323	"regulation of cellular metabolic process"	34.139	-15.951	0.845	0.536	"regulation of DNA-binding transcription factor activity"
regulation of T cell cytokine production (GO:0002724)	12	5	0.18	+	28.1	3.25e-06	0.00013		GO:0080090	"regulation of primary metabolic process"	32.956	-15.548	0.852	0.543	"regulation of DNA-binding transcription factor activity"
activation of NF-kappaB-inducing kinase activity (GO:0007250)	10	4	0.15	+	26.97	3.85e-05	0.00124		GO:0010628	"positive regulation of gene expression"	6.354	-10.613	0.812	0.547	"regulation of DNA-binding transcription factor activity"
regulation of interleukin-2 production (GO:0032663)	21	8	0.31	+	25.69	5.26e-09	3.11e-07		GO:0051338	"regulation of transferase activity"	5.642	-11.185	0.905	0.549	"regulation of DNA-binding transcription factor activity"
DNA damage induced protein phosphorylation (GO:0006975)	8	3	0.12	+	25.29	0.000459	0.0113		GO:0060255	"regulation of macromolecule metabolic process"	35.289	-15.15	0.85	0.561	"regulation of DNA-binding transcription factor activity"
cardiac right ventricle morphogenesis (GO:0003215)	8	3	0.12	+	25.29	0.000459	0.0113		GO:0044092	"negative regulation of molecular function"	6.31	-6.201	0.911	0.561	"regulation of DNA-binding transcription factor activity"
stimulatory C-type lectin receptor signaling pathway (GO:0002223)	41	15	0.61	+	24.67	1.03e-15	1.36e-13		GO:0051240	"positive regulation of multicellular organismal process"	7.852	-11.107	0.827	0.569	"regulation of DNA-binding transcription factor activity"
innate immune response activating cell surface receptor signaling pathway (GO:0002220)	41	15	0.61	+	24.67	1.03e-15	1.35e-13		GO:0051247	"positive regulation of protein metabolic process"	8.536	-21.162	0.785	0.586	"regulation of DNA-binding transcription factor activity"
cellular response to lectin (GO:1990858)	41	15	0.61	+	24.67	1.03e-15	1.33e-13		GO:0051347	"positive regulation of transferase activity"	3.808	-12.735	0.894	0.589	"regulation of DNA-binding transcription factor activity"
response to lectin (GO:1990840)	41	15	0.61	+	24.67	1.03e-15	1.32e-13		GO:1903320	"regulation of protein modification by small protein conjugation or removal"	1.312	-6.928	0.866	0.59	"regulation of DNA-binding transcription factor activity"
innate immune response-activating signal transduction (GO:0002758)	41	15	0.61	+	24.67	1.03e-15	1.31e-13		GO:0051241	"negative regulation of multicellular organismal process"	5.547	-4.3	0.867	0.6	"regulation of DNA-binding transcription factor activity"
response to dsRNA (GO:0043331)	17	6	0.25	+	23.8	6.94e-07	3.13e-05		GO:0051336	"regulation of hydrolase activity"	5.945	-4.975	0.904	0.608	"regulation of DNA-binding transcription factor activity"
positive regulation of transcription regulatory region DNA binding (GO:2000679)	9	3	0.13	+	22.48	0.000606	0.0145		GO:0016239	"positive regulation of macroautophagy"	0.308	-3.876	0.858	0.61	"regulation of DNA-binding transcription factor activity"
regulation of interleukin-12 production (GO:0032655)	21	7	0.31	+	22.48	1.07e-07	5.32e-06		GO:1902105	"regulation of leukocyte differentiation"	1.542	-4.323	0.816	0.614	"regulation of DNA-binding transcription factor activity"
regulation of interferon-alpha production (GO:0032647)	9	3	0.13	+	22.48	0.000606	0.0144		GO:0032743	"positive regulation of interleukin-2 production"	0.185	-4.886	0.826	0.617	"regulation of DNA-binding transcription factor activity"
positive regulation of amyloid-beta formation (GO:1902004)	9	3	0.13	+	22.48	0.000606	0.0144		GO:0009891	"positive regulation of biosynthetic process"	10.892	-10.886	0.801	0.621	"regulation of DNA-binding transcription factor activity"
positive regulation of muscle cell apoptotic process (GO:0010661)	9	3	0.13	+	22.48	0.000606	0.0144		GO:0045935	"positive regulation of nucleobase-containing compound metabolic process"	10.589	-10.495	0.782	0.623	"regulation of DNA-binding transcription factor activity"
activation of innate immune response (GO:0002218)	48	16	0.71	+	22.48	3.58e-16	5.21e-14		GO:0000186	"activation of MAPKK activity"	0.32	-8.118	0.81	0.643	"regulation of DNA-binding transcription factor activity"
regulation of interleukin-8 production (GO:0032677)	25	8	0.37	+	21.58	1.62e-08	8.96e-07		GO:0032655	"regulation of interleukin-12 production"	0.337	-5.274	0.861	0.656	"regulation of DNA-binding transcription factor activity"
response to interleukin-1 (GO:0070555)	69	22	1.02	+	21.5	1.26e-21	5.22e-19		GO:0032663	"regulation of interleukin-2 production"	0.337	-6.507	0.861	0.656	"regulation of DNA-binding transcription factor activity"
positive regulation of interleukin-8 production (GO:0032757)	19	6	0.28	+	21.3	1.19e-06	5.17e-05		GO:0050790	"regulation of catalytic activity"	13.494	-10.499	0.9	0.658	"regulation of DNA-binding transcription factor activity"
positive regulation of NF-kappaB transcription factor activity (GO:0051092)	76	24	1.13	+	21.3	1.77e-23	1.03e-20		GO:0032757	"positive regulation of interleukin-8 production"	0.348	-4.287	0.816	0.659	"regulation of DNA-binding transcription factor activity"
positive regulation of interleukin-12 production (GO:0032735)	16	5	0.24	+	21.07	1.02e-05	0.000372		GO:0002720	"positive regulation of cytokine production involved in immune response"	0.365	-6.764	0.757	0.662	"regulation of DNA-binding transcription factor activity"
leukocyte apoptotic process (GO:0071887)	13	4	0.19	+	20.75	8.84e-05	0.00262		GO:1903322	"positive regulation of protein modification by small protein conjugation or removal"	0.746	-6.401	0.82	0.67	"regulation of DNA-binding transcription factor activity"
positive regulation of cardiac muscle cell proliferation (GO:0060045)	13	4	0.19	+	20.75	8.84e-05	0.00261		GO:0032677	"regulation of interleukin-8 production"	0.46	-6.048	0.856	0.679	"regulation of DNA-binding transcription factor activity"
membrane protein intracellular domain proteolysis (GO:0031293)	13	4	0.19	+	20.75	8.84e-05	0.00261		GO:0032481	"positive regulation of type I interferon production"	0.466	-4.213	0.808	0.68	"regulation of DNA-binding transcription factor activity"
regulation of tumor necrosis factor-mediated signaling pathway (GO:0010803)	26	8	0.39	+	20.75	2.1e-08	1.14e-06		GO:1904415	"regulation of xenophagy"	0.039	-3.503	0.877	0.692	"regulation of DNA-binding transcription factor activity"
MyD88-dependent toll-like receptor signaling pathway (GO:0002755)	13	4	0.19	+	20.75	8.84e-05	0.0026		GO:1903557	"positive regulation of tumor necrosis factor superfamily cytokine production"	0.561	-4.003	0.805	0.694	"regulation of DNA-binding transcription factor activity"
cellular response to interleukin-1 (GO:0071347)	59	18	0.87	+	20.57	1.61e-17	2.79e-15		GO:0065007	"biological regulation"	70.157	-8.987	1	0	"biological regulation"
negative regulation of NF-kappaB transcription factor activity (GO:0032088)	40	12	0.59	+	20.23	6.27e-12	4.9e-10		GO:0007154	"cell communication"	31.531	-21.119	0.997	0.008	"cell communication"
lymphocyte apoptotic process (GO:0070227)	10	3	0.15	+	20.23	0.000779	0.018		GO:0008219	"cell death"	6.035	-15.796	0.998	0.009	"cell death"
platelet morphogenesis (GO:0036344)	10	3	0.15	+	20.23	0.000779	0.0179		GO:0001775	"cell activation"	6.063	-4.879	0.998	0.009	"cell activation"
platelet formation (GO:0030220)	10	3	0.15	+	20.23	0.000779	0.0179		GO:0007599	"hemostasis"	1.671	-3.674	0.962	0.027	"hemostasis"
atrial septum development (GO:0003283)	10	3	0.15	+	20.23	0.000779	0.0179		GO:0065009	"regulation of molecular function"	17.257	-20.52	0.953	0.038	"regulation of molecular function"
cardiac atrium morphogenesis (GO:0003209)	10	3	0.15	+	20.23	0.000779	0.0178		GO:0043122	"regulation of I-kappaB kinase/NF-kappaB signaling"	1.357	-18.287	0.882	0.042	"regulation of I-kappaB kinase/NF-kappaB signaling"
Fc-epsilon receptor signaling pathway (GO:0038095)	54	16	0.8	+	19.98	1.69e-15	2.05e-13		GO:0060759	"regulation of response to cytokine stimulus"	0.976	-8.668	0.91	0.246	"regulation of I-kappaB kinase/NF-kappaB signaling"
regulation of cytokine production involved in immune response (GO:0002718)	27	8	0.4	+	19.98	2.68e-08	1.45e-06		GO:0032103	"positive regulation of response to external stimulus"	2.832	-17.317	0.83	0.279	"regulation of I-kappaB kinase/NF-kappaB signaling"
regulation of cell migration involved in sprouting angiogenesis (GO:0090049)	17	5	0.25	+	19.83	1.31e-05	0.000466		GO:0002831	"regulation of response to biotic stimulus"	2.367	-15.686	0.9	0.3	"regulation of I-kappaB kinase/NF-kappaB signaling"
positive regulation of T cell mediated immunity (GO:0002711)	17	5	0.25	+	19.83	1.31e-05	0.000465		GO:0001959	"regulation of cytokine-mediated signaling pathway"	0.914	-7.75	0.889	0.325	"regulation of I-kappaB kinase/NF-kappaB signaling"
pattern recognition receptor signaling pathway (GO:0002221)	55	16	0.82	+	19.62	2.16e-15	2.56e-13		GO:0031347	"regulation of defense response"	4.734	-16.037	0.875	0.332	"regulation of I-kappaB kinase/NF-kappaB signaling"
stress-activated MAPK cascade (GO:0051403)	76	22	1.13	+	19.52	7.39e-21	2.31e-18		GO:0023056	"positive regulation of signaling"	9.663	-17.082	0.844	0.398	"regulation of I-kappaB kinase/NF-kappaB signaling"
toll-like receptor signaling pathway (GO:0002224)	45	13	0.67	+	19.48	1.17e-12	9.8e-11		GO:0010647	"positive regulation of cell communication"	9.63	-17.17	0.834	0.401	"regulation of I-kappaB kinase/NF-kappaB signaling"
cellular response to tumor necrosis factor (GO:0071356)	80	23	1.19	+	19.39	9.89e-22	4.53e-19		GO:0048584	"positive regulation of response to stimulus"	12.743	-21.23	0.819	0.429	"regulation of I-kappaB kinase/NF-kappaB signaling"
stress-activated protein kinase signaling cascade (GO:0031098)	78	22	1.16	+	19.02	1.19e-20	3.55e-18		GO:1901222	"regulation of NIK/NF-kappaB signaling"	0.561	-5.137	0.893	0.437	"regulation of I-kappaB kinase/NF-kappaB signaling"
activation of MAPKK activity (GO:0000186)	40	11	0.59	+	18.55	1.1e-10	7.62e-09		GO:0032101	"regulation of response to external stimulus"	6.646	-17.357	0.885	0.46	"regulation of I-kappaB kinase/NF-kappaB signaling"
negative regulation of extrinsic apoptotic signaling pathway via death domain receptors (GO:1902042)	11	3	0.16	+	18.39	0.000981	0.022		GO:0043123	"positive regulation of I-kappaB kinase/NF-kappaB signaling"	1.038	-14.967	0.83	0.467	"regulation of I-kappaB kinase/NF-kappaB signaling"
regulation of smooth muscle cell apoptotic process (GO:0034391)	11	3	0.16	+	18.39	0.000981	0.022		GO:0080134	"regulation of response to stress"	8.643	-17.009	0.88	0.486	"regulation of I-kappaB kinase/NF-kappaB signaling"
cellular response to mechanical stimulus (GO:0071260)	30	8	0.44	+	17.98	5.38e-08	2.81e-06		GO:0048585	"negative regulation of response to stimulus"	10.05	-6.078	0.855	0.503	"regulation of I-kappaB kinase/NF-kappaB signaling"
response to nicotine (GO:0035094)	15	4	0.22	+	17.98	0.000141	0.00393		GO:0002253	"activation of immune response"	2.95	-13.914	0.747	0.507	"regulation of I-kappaB kinase/NF-kappaB signaling"
cardiac atrium development (GO:0003230)	15	4	0.22	+	17.98	0.000141	0.00392		GO:1901224	"positive regulation of NIK/NF-kappaB signaling"	0.381	-3.668	0.848	0.532	"regulation of I-kappaB kinase/NF-kappaB signaling"
regulation of T cell mediated immunity (GO:0002709)	23	6	0.34	+	17.59	3.04e-06	0.000123		GO:0023057	"negative regulation of signaling"	7.656	-5.299	0.886	0.538	"regulation of I-kappaB kinase/NF-kappaB signaling"
response to tumor necrosis factor (GO:0034612)	93	24	1.38	+	17.4	1.02e-21	4.5e-19		GO:0010648	"negative regulation of cell communication"	7.644	-5.326	0.878	0.542	"regulation of I-kappaB kinase/NF-kappaB signaling"
T cell receptor signaling pathway (GO:0050852)	66	17	0.98	+	17.37	1.5e-15	1.83e-13		GO:0043408	"regulation of MAPK cascade"	3.875	-11.232	0.865	0.549	"regulation of I-kappaB kinase/NF-kappaB signaling"
positive regulation of interleukin-1 beta production (GO:0032731)	16	4	0.24	+	16.86	0.000174	0.00477		GO:0050863	"regulation of T cell activation"	1.845	-4.77	0.87	0.567	"regulation of I-kappaB kinase/NF-kappaB signaling"
regulation of T cell receptor signaling pathway (GO:0050856)	16	4	0.24	+	16.86	0.000174	0.00476		GO:1903706	"regulation of hemopoiesis"	2.142	-4.845	0.82	0.578	"regulation of I-kappaB kinase/NF-kappaB signaling"
positive regulation of I-kappaB kinase/NF-kappaB signaling (GO:0043123)	80	20	1.19	+	16.86	6.07e-18	1.08e-15		GO:0070302	"regulation of stress-activated protein kinase signaling cascade"	1.026	-6.509	0.873	0.586	"regulation of I-kappaB kinase/NF-kappaB signaling"
regulation of myotube differentiation (GO:0010830)	16	4	0.24	+	16.86	0.000174	0.00475		GO:0002697	"regulation of immune effector process"	2.412	-3.58	0.88	0.588	"regulation of I-kappaB kinase/NF-kappaB signaling"
ovulation cycle process (GO:0022602)	16	4	0.24	+	16.86	0.000174	0.00474		GO:0038095	"Fc-epsilon receptor signaling pathway"	0.965	-12.688	0.794	0.623	"regulation of I-kappaB kinase/NF-kappaB signaling"
antigen processing and presentation of exogenous peptide antigen via MHC class I, TAP-dependent (GO:0002479)	12	3	0.18	+	16.86	0.00121	0.0261		GO:0031349	"positive regulation of defense response"	2.013	-16.903	0.831	0.643	"regulation of I-kappaB kinase/NF-kappaB signaling"
positive regulation of amyloid precursor protein catabolic process (GO:1902993)	12	3	0.18	+	16.86	0.00121	0.026		GO:0009966	"regulation of signal transduction"	17.123	-16.457	0.846	0.649	"regulation of I-kappaB kinase/NF-kappaB signaling"
positive regulation of production of molecular mediator of immune response (GO:0002702)	33	8	0.49	+	16.35	1.01e-07	5.08e-06		GO:1902531	"regulation of intracellular signal transduction"	10.011	-18.006	0.855	0.655	"regulation of I-kappaB kinase/NF-kappaB signaling"
positive regulation of protein import (GO:1904591)	17	4	0.25	+	15.87	0.000213	0.00569		GO:0043410	"positive regulation of MAPK cascade"	2.872	-14.078	0.805	0.665	"regulation of I-kappaB kinase/NF-kappaB signaling"
positive regulation of cardiac muscle tissue growth (GO:0055023)	17	4	0.25	+	15.87	0.000213	0.00568		GO:0019221	"cytokine-mediated signaling pathway"	3.859	-20.69	0.831	0.048	"cytokine-mediated signaling pathway"
positive regulation of protein import into nucleus (GO:0042307)	17	4	0.25	+	15.87	0.000213	0.00567		GO:0006954	"inflammatory response"	2.759	-5.193	0.941	0.115	"cytokine-mediated signaling pathway"
positive regulation of innate immune response (GO:0045089)	73	17	1.08	+	15.7	6.35e-15	6.84e-13		GO:0071214	"cellular response to abiotic stimulus"	1.755	-7.337	0.937	0.166	"cytokine-mediated signaling pathway"
regulation of I-kappaB kinase/NF-kappaB signaling (GO:0043122)	108	25	1.6	+	15.61	1.29e-21	5.16e-19		GO:0104004	"cellular response to environmental stimulus"	1.755	-7.339	0.947	0.166	"cytokine-mediated signaling pathway"
positive regulation of NIK/NF-kappaB signaling (GO:1901224)	26	6	0.39	+	15.56	5.6e-06	0.000215		GO:0035872	"nucleotide-binding domain- leucine rich repeat containing receptor signaling pathway"	0.163	-8.588	0.914	0.181	"cytokine-mediated signaling pathway"
regulation of NIK/NF-kappaB signaling (GO:1901222)	35	8	0.52	+	15.41	1.5e-07	7.29e-06		GO:0051716	"cellular response to stimulus"	37.773	-21.096	0.932	0.186	"cytokine-mediated signaling pathway"
JNK cascade (GO:0007254)	58	13	0.86	+	15.12	1.84e-11	1.38e-09		GO:0007249	"I-kappaB kinase/NF-kappaB signaling"	0.393	-18.507	0.903	0.199	"cytokine-mediated signaling pathway"
antigen receptor-mediated signaling pathway (GO:0050851)	76	17	1.13	+	15.08	1.13e-14	1.18e-12		GO:0002224	"toll-like receptor signaling pathway"	0.578	-10.009	0.896	0.208	"cytokine-mediated signaling pathway"
positive regulation of DNA-binding transcription factor activity (GO:0051091)	121	27	1.79	+	15.05	5.62e-23	3.13e-20		GO:0009628	"response to abiotic stimulus"	6.433	-6.357	0.952	0.211	"cytokine-mediated signaling pathway"
positive regulation of heart growth (GO:0060421)	18	4	0.27	+	14.99	0.000257	0.00669		GO:0002221	"pattern recognition receptor signaling pathway"	0.729	-12.592	0.907	0.214	"cytokine-mediated signaling pathway"
Fc receptor signaling pathway (GO:0038093)	78	17	1.16	+	14.7	1.64e-14	1.69e-12		GO:0009719	"response to endogenous stimulus"	7.93	-6.031	0.95	0.224	"cytokine-mediated signaling pathway"
activation of MAPK activity (GO:0000187)	78	17	1.16	+	14.7	1.64e-14	1.67e-12		GO:0030522	"intracellular receptor signaling pathway"	1.088	-5.126	0.902	0.225	"cytokine-mediated signaling pathway"
CD4-positive, alpha-beta T cell differentiation involved in immune response (GO:0002294)	14	3	0.21	+	14.45	0.00178	0.0361		GO:0009607	"response to biotic stimulus"	8.525	-12.271	0.949	0.228	"cytokine-mediated signaling pathway"
alpha-beta T cell differentiation involved in immune response (GO:0002293)	14	3	0.21	+	14.45	0.00178	0.036		GO:0097190	"apoptotic signaling pathway"	1.52	-6.182	0.884	0.235	"cytokine-mediated signaling pathway"
alpha-beta T cell activation involved in immune response (GO:0002287)	14	3	0.21	+	14.45	0.00178	0.036		GO:0009605	"response to external stimulus"	13.965	-9.86	0.945	0.267	"cytokine-mediated signaling pathway"
antigen processing and presentation of exogenous peptide antigen via MHC class I (GO:0042590)	14	3	0.21	+	14.45	0.00178	0.0359		GO:0032495	"response to muramyl dipeptide"	0.112	-6.523	0.923	0.297	"cytokine-mediated signaling pathway"
T-helper cell differentiation (GO:0042093)	14	3	0.21	+	14.45	0.00178	0.0358		GO:0006950	"response to stress"	20.028	-14.03	0.942	0.304	"cytokine-mediated signaling pathway"
positive regulation of JUN kinase activity (GO:0043507)	47	10	0.7	+	14.35	6.96e-09	4.04e-07		GO:0042221	"response to chemical"	24.262	-18.117	0.94	0.328	"cytokine-mediated signaling pathway"
positive regulation of defense response (GO:0031349)	113	24	1.68	+	14.32	5.35e-20	1.25e-17		GO:0042060	"wound healing"	2.468	-3.688	0.941	0.353	"cytokine-mediated signaling pathway"
positive regulation of type I interferon production (GO:0032481)	33	7	0.49	+	14.3	1.45e-06	6.13e-05		GO:0007165	"signal transduction"	29.103	-22.048	0.843	0.36	"cytokine-mediated signaling pathway"
cellular response to lipopolysaccharide (GO:0071222)	57	12	0.85	+	14.2	2.18e-10	1.46e-08		GO:0009611	"response to wounding"	3.001	-4.27	0.942	0.362	"cytokine-mediated signaling pathway"
positive regulation of interleukin-1 production (GO:0032732)	19	4	0.28	+	14.2	0.000307	0.00793		GO:0007267	"cell-cell signaling"	6.293	-4.016	0.967	0.404	"cytokine-mediated signaling pathway"
astrocyte differentiation (GO:0048708)	24	5	0.36	+	14.05	5.43e-05	0.00169		GO:0010033	"response to organic substance"	16.674	-20.57	0.907	0.425	"cytokine-mediated signaling pathway"
activation of JUN kinase activity (GO:0007257)	29	6	0.43	+	13.95	9.68e-06	0.000355		GO:0033554	"cellular response to stress"	9.518	-11.979	0.918	0.439	"cytokine-mediated signaling pathway"
positive regulation of response to biotic stimulus (GO:0002833)	88	18	1.3	+	13.79	6.78e-15	7.25e-13		GO:0035556	"intracellular signal transduction"	9.254	-22.078	0.87	0.447	"cytokine-mediated signaling pathway"
positive regulation of JNK cascade (GO:0046330)	49	10	0.73	+	13.76	9.88e-09	5.58e-07		GO:0000165	"MAPK cascade"	2.249	-18.01	0.883	0.463	"cytokine-mediated signaling pathway"
T cell differentiation involved in immune response (GO:0002292)	15	3	0.22	+	13.49	0.00211	0.0409		GO:1901698	"response to nitrogen compound"	6.068	-6.03	0.92	0.467	"cytokine-mediated signaling pathway"
negative regulation of blood vessel endothelial cell migration (GO:0043537)	15	3	0.22	+	13.49	0.00211	0.0409		GO:0038061	"NIK/NF-kappaB signaling"	0.443	-10.903	0.902	0.469	"cytokine-mediated signaling pathway"
positive regulation of cysteine-type endopeptidase activity involved in apoptotic process (GO:0043280)	60	12	0.89	+	13.49	3.67e-10	2.4e-08		GO:0033993	"response to lipid"	4.565	-5.547	0.91	0.471	"cytokine-mediated signaling pathway"
activation of cysteine-type endopeptidase activity involved in apoptotic process (GO:0006919)	40	8	0.59	+	13.49	3.68e-07	1.69e-05		GO:0009725	"response to hormone"	4.56	-3.928	0.902	0.483	"cytokine-mediated signaling pathway"
negative regulation of cysteine-type endopeptidase activity involved in apoptotic process (GO:0043154)	25	5	0.37	+	13.49	6.44e-05	0.00196		GO:0051403	"stress-activated MAPK cascade"	0.595	-17.636	0.884	0.484	"cytokine-mediated signaling pathway"
positive regulation of glucose import (GO:0046326)	20	4	0.3	+	13.49	0.000365	0.00917		GO:0031098	"stress-activated protein kinase signaling cascade"	0.623	-17.45	0.887	0.487	"cytokine-mediated signaling pathway"
positive regulation of tumor necrosis factor superfamily cytokine production (GO:1903557)	36	7	0.53	+	13.11	2.42e-06	9.93e-05		GO:0007166	"cell surface receptor signaling pathway"	13.976	-18.907	0.861	0.504	"cytokine-mediated signaling pathway"
positive regulation of adaptive immune response based on somatic recombination of immune receptors built from immunoglobulin superfamily domains (GO:0002824)	36	7	0.53	+	13.11	2.42e-06	9.9e-05		GO:1901700	"response to oxygen-containing compound"	8.811	-9.137	0.916	0.508	"cytokine-mediated signaling pathway"
positive regulation of cysteine-type endopeptidase activity (GO:2001056)	67	13	0.99	+	13.08	8.97e-11	6.25e-09		GO:1901699	"cellular response to nitrogen compound"	3.69	-6.431	0.891	0.522	"cytokine-mediated signaling pathway"
cellular response to molecule of bacterial origin (GO:0071219)	62	12	0.92	+	13.05	5.11e-10	3.29e-08		GO:0006952	"defense response"	7.914	-6.102	0.934	0.526	"cytokine-mediated signaling pathway"
regulation of interleukin-1 beta production (GO:0032651)	26	5	0.39	+	12.97	7.59e-05	0.00228		GO:0043330	"response to exogenous dsRNA"	0.258	-3.883	0.923	0.569	"cytokine-mediated signaling pathway"
regulation of interferon-beta production (GO:0032648)	26	5	0.39	+	12.97	7.59e-05	0.00227		GO:0043331	"response to dsRNA"	0.292	-4.504	0.922	0.576	"cytokine-mediated signaling pathway"
negative regulation of cysteine-type endopeptidase activity (GO:2000117)	26	5	0.39	+	12.97	7.59e-05	0.00227		GO:0070887	"cellular response to chemical stimulus"	16.141	-20.199	0.896	0.593	"cytokine-mediated signaling pathway"
regulation of JUN kinase activity (GO:0043506)	52	10	0.77	+	12.97	1.63e-08	8.97e-07		GO:0009612	"response to mechanical stimulus"	1.189	-7.024	0.938	0.606	"cytokine-mediated signaling pathway"
ventricular septum morphogenesis (GO:0060412)	21	4	0.31	+	12.85	0.00043	0.0107		GO:0097193	"intrinsic apoptotic signaling pathway"	0.796	-3.818	0.881	0.628	"cytokine-mediated signaling pathway"
positive regulation of cytokine-mediated signaling pathway (GO:0001961)	21	4	0.31	+	12.85	0.00043	0.0106		GO:0070555	"response to interleukin-1"	1.127	-18.282	0.919	0.675	"cytokine-mediated signaling pathway"
positive regulation of response to cytokine stimulus (GO:0060760)	21	4	0.31	+	12.85	0.00043	0.0106		GO:0071347	"cellular response to interleukin-1"	0.981	-14.554	0.908	0.687	"cytokine-mediated signaling pathway"
regulation of amyloid-beta formation (GO:1902003)	16	3	0.24	+	12.64	0.00248	0.0468		GO:0022407	"regulation of cell-cell adhesion"	2.44	-7.408	0.938	0.048	"regulation of cell-cell adhesion"
positive regulation of transcription from RNA polymerase II promoter involved in cellular response to chemical stimulus (GO:1901522)	16	3	0.24	+	12.64	0.00248	0.0467		GO:0050865	"regulation of cell activation"	3.668	-4.462	0.948	0.051	"regulation of cell activation"
CD4-positive, alpha-beta T cell differentiation (GO:0043367)	16	3	0.24	+	12.64	0.00248	0.0466		GO:0043066	"negative regulation of apoptotic process"	4.885	-16.243	0.882	0.053	"negative regulation of apoptotic process"
atrioventricular valve morphogenesis (GO:0003181)	16	3	0.24	+	12.64	0.00248	0.0466		GO:0048523	"negative regulation of cellular process"	26.921	-9.476	0.893	0.385	"negative regulation of apoptotic process"
atrioventricular valve development (GO:0003171)	16	3	0.24	+	12.64	0.00248	0.0465		GO:0009892	"negative regulation of metabolic process"	16.983	-3.476	0.849	0.541	"negative regulation of apoptotic process"
regulation of DNA-binding transcription factor activity (GO:0051090)	200	37	2.97	+	12.48	3.53e-29	4.53e-25		GO:0043523	"regulation of neuron apoptotic process"	1.127	-3.939	0.919	0.613	"negative regulation of apoptotic process"
regulation of innate immune response (GO:0045088)	114	21	1.69	+	12.42	1.9e-16	2.83e-14		GO:1901214	"regulation of neuron death"	1.705	-5.64	0.92	0.614	"negative regulation of apoptotic process"
negative regulation of DNA-binding transcription factor activity (GO:0043433)	76	14	1.13	+	12.42	2.97e-11	2.16e-09		GO:2001233	"regulation of apoptotic signaling pathway"	1.924	-3.87	0.855	0.66	"negative regulation of apoptotic process"
positive regulation of macroautophagy (GO:0016239)	38	7	0.56	+	12.42	3.33e-06	0.000133		GO:0010942	"positive regulation of cell death"	3.432	-7.553	0.852	0.681	"negative regulation of apoptotic process"
regulation of response to cytokine stimulus (GO:0060759)	76	14	1.13	+	12.42	2.97e-11	2.15e-09		GO:0030155	"regulation of cell adhesion"	4.016	-5.551	0.947	0.054	"regulation of cell adhesion"
regulation of cardiac muscle cell proliferation (GO:0060043)	22	4	0.33	+	12.26	0.000502	0.0122		GO:0010941	"regulation of cell death"	9.125	-18.279	0.94	0.062	"regulation of cell death"
negative regulation of I-kappaB kinase/NF-kappaB signaling (GO:0043124)	22	4	0.33	+	12.26	0.000502	0.0122		GO:0042127	"regulation of cell population proliferation"	9.08	-6.728	0.94	0.07	"regulation of cell population proliferation"
positive regulation of glucose transmembrane transport (GO:0010828)	22	4	0.33	+	12.26	0.000502	0.0122		GO:0048518	"positive regulation of biological process"	34.863	-18.22	0.931	0.08	"positive regulation of biological process"
alpha-beta T cell differentiation (GO:0046632)	22	4	0.33	+	12.26	0.000502	0.0121		GO:0010646	"regulation of cell communication"	19.237	-15.686	0.931	0.102	"positive regulation of biological process"
positive regulation of organ growth (GO:0046622)	22	4	0.33	+	12.26	0.000502	0.0121		GO:0023051	"regulation of signaling"	19.434	-15.544	0.939	0.102	"positive regulation of biological process"
positive regulation of lymphocyte mediated immunity (GO:0002708)	33	6	0.49	+	12.26	1.86e-05	0.000638		GO:0048583	"regulation of response to stimulus"	23.741	-17.812	0.936	0.11	"positive regulation of biological process"
regulation of cysteine-type endopeptidase activity involved in apoptotic process (GO:0043281)	83	15	1.23	+	12.19	7.03e-12	5.46e-10		GO:0048519	"negative regulation of biological process"	30.236	-9.086	0.933	0.122	"positive regulation of biological process"
positive regulation of adaptive immune response (GO:0002821)	39	7	0.58	+	12.1	3.88e-06	0.000152		GO:0019222	"regulation of metabolic process"	38.256	-14.208	0.929	0.136	"positive regulation of biological process"
positive regulation of leukocyte mediated immunity (GO:0002705)	39	7	0.58	+	12.1	3.88e-06	0.000152		GO:0050794	"regulation of cellular process"	63.337	-10.426	0.919	0.194	"positive regulation of biological process"
regulation of interferon-gamma production (GO:0032649)	28	5	0.42	+	12.04	0.000104	0.00299		GO:0050789	"regulation of biological process"	66.439	-10.9	0.936	0.244	"positive regulation of biological process"
positive regulation of neuron apoptotic process (GO:0043525)	28	5	0.42	+	12.04	0.000104	0.00298		GO:0002682	"regulation of immune system process"	9.506	-15.399	0.947	0.081	"regulation of immune system process"
positive regulation of interleukin-6 production (GO:0032755)	34	6	0.5	+	11.9	2.16e-05	0.000734		GO:0050793	"regulation of developmental process"	13.505	-5.492	0.943	0.09	"regulation of developmental process"
activation of immune response (GO:0002253)	125	22	1.85	+	11.87	7.83e-17	1.22e-14		GO:0051239	"regulation of multicellular organismal process"	14.773	-12.542	0.942	0.093	"regulation of multicellular organismal process"
regulation of cysteine-type endopeptidase activity (GO:2000116)	91	16	1.35	+	11.86	1.91e-12	1.55e-10		GO:0032879	"regulation of localization"	15.025	-4.014	0.942	0.093	"regulation of localization"
regulation of cytokine-mediated signaling pathway (GO:0001959)	74	13	1.1	+	11.85	2.68e-10	1.78e-08		GO:1990840	"response to lectin"	0.639	-12.879	0.944	0.094	"response to lectin"
immune response-activating cell surface receptor signaling pathway (GO:0002429)	114	20	1.69	+	11.83	2.47e-15	2.91e-13		GO:0009617	"response to bacterium"	3.988	-9.003	0.924	0.544	"response to lectin"
immune response-activating signal transduction (GO:0002757)	114	20	1.69	+	11.83	2.47e-15	2.88e-13		GO:0071216	"cellular response to biotic stimulus"	1.139	-6.674	0.929	0.585	"response to lectin"
positive regulation of stress-activated MAPK cascade (GO:0032874)	63	11	0.93	+	11.77	7.34e-09	4.22e-07		GO:0032496	"response to lipopolysaccharide"	1.739	-9.943	0.884	0.644	"response to lectin"
membrane protein proteolysis (GO:0033619)	23	4	0.34	+	11.73	0.000583	0.0139		GO:0009888	"tissue development"	9.579	-4.294	0.925	0.318	"tissue development"
response to mechanical stimulus (GO:0009612)	69	12	1.02	+	11.73	1.51e-09	9.47e-08		GO:0009653	"anatomical structure morphogenesis"	11.918	-3.452	0.923	0.382	"anatomical structure morphogenesis"
regulation of interleukin-1 production (GO:0032652)	29	5	0.43	+	11.63	0.00012	0.00341		GO:0048869	"cellular developmental process"	20.067	-3.524	0.921	0.476	"cellular developmental process"
cellular senescence (GO:0090398)	29	5	0.43	+	11.63	0.00012	0.00341		GO:0034097	"response to cytokine"	6.175	-23.328	0.906	0.515	"response to cytokine"
positive regulation of nucleocytoplasmic transport (GO:0046824)	29	5	0.43	+	11.63	0.00012	0.0034		GO:0006355	"regulation of transcription DNA-templated"	19.204	-13.095	0.82	0.571	"regulation of transcription DNA-templated"
positive regulation of tumor necrosis factor production (GO:0032760)	35	6	0.52	+	11.56	2.5e-05	0.000836		GO:0051049	"regulation of transport"	9.697	-3.48	0.906	0.594	"regulation of transport"
positive regulation of endopeptidase activity (GO:0010950)	76	13	1.13	+	11.54	3.59e-10	2.36e-08		GO:0010605	"negative regulation of macromolecule metabolic process"	15.805	-4.225	0.835	0.606	"negative regulation of macromolecule metabolic process"
positive regulation of stress-activated protein kinase signaling cascade (GO:0070304)	65	11	0.96	+	11.41	9.82e-09	5.57e-07		GO:0071310	"cellular response to organic substance"	13.045	-21.315	0.882	0.619	"cellular response to organic substance"
immune response-regulating cell surface receptor signaling pathway (GO:0002768)	130	22	1.93	+	11.41	1.64e-16	2.5e-14		GO:0008284	"positive regulation of cell population proliferation"	5.126	-7.213	0.863	0.629	"positive regulation of cell population proliferation"
immune response-regulating signaling pathway (GO:0002764)	130	22	1.93	+	11.41	1.64e-16	2.47e-14		GO:1901701	"cellular response to oxygen-containing compound"	5.934	-8.3	0.89	0.629	"cellular response to oxygen-containing compound"
positive regulation of MAP kinase activity (GO:0043406)	114	19	1.69	+	11.24	3.05e-14	2.94e-12		GO:0045595	"regulation of cell differentiation"	8.738	-7.939	0.906	0.632	"regulation of cell differentiation"
positive regulation of peptidase activity (GO:0010952)	84	14	1.25	+	11.24	9.74e-11	6.75e-09		GO:0045893	"positive regulation of transcription DNA-templated"	8.861	-12.354	0.774	0.654	"positive regulation of transcription DNA-templated"
regulation of interleukin-6 production (GO:0032675)	48	8	0.71	+	11.24	1.26e-06	5.43e-05		GO:0051094	"positive regulation of developmental process"	6.938	-5.362	0.853	0.678	"positive regulation of developmental process"
protein K63-linked ubiquitination (GO:0070534)	24	4	0.36	+	11.24	0.000672	0.0158		GO:2000026	"regulation of multicellular organismal development"	7.342	-5.268	0.867	0.686	"regulation of multicellular organismal development"
positive regulation of T cell proliferation (GO:0042102)	24	4	0.36	+	11.24	0.000672	0.0158		GO:0050776	"regulation of immune response"	6.562	-13.101	0.821	0.695	"regulation of immune response"
execution phase of apoptosis (GO:0097194)	24	4	0.36	+	11.24	0.000672	0.0157
regulation of type I interferon production (GO:0032479)	61	10	0.9	+	11.06	6.28e-08	3.21e-06
regulation of production of molecular mediator of immune response (GO:0002700)	49	8	0.73	+	11.01	1.45e-06	6.12e-05
positive regulation of response to external stimulus (GO:0032103)	173	28	2.57	+	10.91	1.73e-20	4.82e-18
response to lipopolysaccharide (GO:0032496)	106	17	1.57	+	10.82	1.37e-12	1.14e-10
cellular response to biotic stimulus (GO:0071216)	75	12	1.11	+	10.79	3.53e-09	2.12e-07
alpha-beta T cell activation (GO:0046631)	25	4	0.37	+	10.79	0.000771	0.0179
ventricular septum development (GO:0003281)	38	6	0.56	+	10.65	3.78e-05	0.00122
regulation of response to biotic stimulus (GO:0002831)	166	26	2.46	+	10.56	1.05e-18	2.06e-16
epithelial cell proliferation (GO:0050673)	32	5	0.47	+	10.54	0.000182	0.00493
cytokine-mediated signaling pathway (GO:0019221)	221	34	3.28	+	10.37	2.39e-24	2.04e-21
negative regulation of BMP signaling pathway (GO:0030514)	26	4	0.39	+	10.37	0.00088	0.02
regulation of muscle cell apoptotic process (GO:0010660)	26	4	0.39	+	10.37	0.00088	0.02
regulation of tumor necrosis factor superfamily cytokine production (GO:1903555)	52	8	0.77	+	10.37	2.16e-06	8.96e-05
MAPK cascade (GO:0000165)	197	30	2.92	+	10.27	2.74e-21	9.77e-19
regulation of blood vessel endothelial cell migration (GO:0043535)	46	7	0.68	+	10.26	1.03e-05	0.000374
response to molecule of bacterial origin (GO:0002237)	112	17	1.66	+	10.24	3.05e-12	2.46e-10
regulation of chemokine production (GO:0032642)	33	5	0.49	+	10.22	0.000207	0.00557
positive regulation of protein modification by small protein conjugation or removal (GO:1903322)	80	12	1.19	+	10.12	6.81e-09	3.97e-07
positive regulation of ERK1 and ERK2 cascade (GO:0070374)	67	10	0.99	+	10.07	1.39e-07	6.79e-06
negative regulation of cellular response to growth factor stimulus (GO:0090288)	47	7	0.7	+	10.04	1.17e-05	0.00042
positive regulation of Notch signaling pathway (GO:0045747)	27	4	0.4	+	9.99	0.000999	0.0223
regulation of antigen receptor-mediated signaling pathway (GO:0050854)	27	4	0.4	+	9.99	0.000999	0.0222
thymus development (GO:0048538)	27	4	0.4	+	9.99	0.000999	0.0222
negative regulation of muscle cell differentiation (GO:0051148)	27	4	0.4	+	9.99	0.000999	0.0222
ovulation cycle (GO:0042698)	27	4	0.4	+	9.99	0.000999	0.0221
regulation of pri-miRNA transcription by RNA polymerase II (GO:1902893)	27	4	0.4	+	9.99	0.000999	0.0221
positive regulation of protein ubiquitination (GO:0031398)	68	10	1.01	+	9.92	1.57e-07	7.58e-06
activation of protein kinase activity (GO:0032147)	173	25	2.57	+	9.75	3.03e-17	5.11e-15
cellular response to catecholamine stimulus (GO:0071870)	28	4	0.42	+	9.63	0.00113	0.0247
cellular response to monoamine stimulus (GO:0071868)	28	4	0.42	+	9.63	0.00113	0.0246
positive regulation of neuron death (GO:1901216)	49	7	0.73	+	9.63	1.49e-05	0.000529
regulation of protein import (GO:1904589)	28	4	0.42	+	9.63	0.00113	0.0246
regulation of protein import into nucleus (GO:0042306)	28	4	0.42	+	9.63	0.00113	0.0245
B cell differentiation (GO:0030183)	49	7	0.73	+	9.63	1.49e-05	0.000528
regulation of glucose import (GO:0046324)	28	4	0.42	+	9.63	0.00113	0.0245
regulation of lymphocyte mediated immunity (GO:0002706)	49	7	0.73	+	9.63	1.49e-05	0.000526
outflow tract morphogenesis (GO:0003151)	28	4	0.42	+	9.63	0.00113	0.0245
regulation of tumor necrosis factor production (GO:0032680)	50	7	0.74	+	9.44	1.68e-05	0.000585
regulation of myeloid leukocyte differentiation (GO:0002761)	43	6	0.64	+	9.41	7.07e-05	0.00214
cell aging (GO:0007569)	43	6	0.64	+	9.41	7.07e-05	0.00214
regulation of stress-activated MAPK cascade (GO:0032872)	94	13	1.39	+	9.33	3.73e-09	2.22e-07
response to catecholamine (GO:0071869)	29	4	0.43	+	9.3	0.00127	0.0269
response to monoamine (GO:0071867)	29	4	0.43	+	9.3	0.00127	0.0269
muscle organ morphogenesis (GO:0048644)	29	4	0.43	+	9.3	0.00127	0.0268
positive regulation of blood vessel endothelial cell migration (GO:0043536)	29	4	0.43	+	9.3	0.00127	0.0268
regulation of JNK cascade (GO:0046328)	73	10	1.08	+	9.24	2.86e-07	1.34e-05
extrinsic apoptotic signaling pathway (GO:0097191)	44	6	0.65	+	9.2	7.94e-05	0.00237
intrinsic apoptotic signaling pathway in response to DNA damage (GO:0008630)	37	5	0.55	+	9.11	0.000335	0.0086
regulation of stress-activated protein kinase signaling cascade (GO:0070302)	97	13	1.44	+	9.04	5.27e-09	3.1e-07
regulation of cardiac muscle tissue growth (GO:0055021)	30	4	0.44	+	8.99	0.00142	0.0297
heart valve morphogenesis (GO:0003179)	30	4	0.44	+	8.99	0.00142	0.0296
positive regulation of endothelial cell migration (GO:0010595)	46	6	0.68	+	8.8	9.93e-05	0.00289
negative regulation of extrinsic apoptotic signaling pathway (GO:2001237)	39	5	0.58	+	8.65	0.000417	0.0104
positive regulation of T cell activation (GO:0050870)	78	10	1.16	+	8.65	5e-07	2.27e-05
positive regulation of protein localization to nucleus (GO:1900182)	39	5	0.58	+	8.65	0.000417	0.0104
regulation of endothelial cell migration (GO:0010594)	71	9	1.05	+	8.55	2.09e-06	8.75e-05
positive regulation of immune effector process (GO:0002699)	71	9	1.05	+	8.55	2.09e-06	8.72e-05
positive regulation of protein serine/threonine kinase activity (GO:0071902)	158	20	2.34	+	8.54	6.41e-13	5.48e-11
positive regulation of leukocyte cell-cell adhesion (GO:1903039)	87	11	1.29	+	8.53	1.47e-07	7.18e-06
regulation of endopeptidase activity (GO:0052548)	127	16	1.88	+	8.5	1.76e-10	1.18e-08
regulation of heart growth (GO:0060420)	32	4	0.47	+	8.43	0.00177	0.0361
cardiac septum morphogenesis (GO:0060411)	32	4	0.47	+	8.43	0.00177	0.036
regulation of striated muscle cell differentiation (GO:0051153)	40	5	0.59	+	8.43	0.000464	0.0114
regulation of epithelial cell apoptotic process (GO:1904035)	32	4	0.47	+	8.43	0.00177	0.036
skeletal muscle tissue development (GO:0007519)	40	5	0.59	+	8.43	0.000464	0.0114
regulation of peptidase activity (GO:0052547)	136	17	2.02	+	8.43	5e-11	3.58e-09
positive regulation of MAPK cascade (GO:0043410)	219	27	3.25	+	8.31	5.08e-17	8.35e-15
regulation of adaptive immune response based on somatic recombination of immune receptors built from immunoglobulin superfamily domains (GO:0002822)	57	7	0.85	+	8.28	3.64e-05	0.00119
regulation of MAP kinase activity (GO:0043405)	156	19	2.31	+	8.21	4.83e-12	3.82e-10
ERBB signaling pathway (GO:0038127)	33	4	0.49	+	8.17	0.00196	0.0392
female gonad development (GO:0008585)	33	4	0.49	+	8.17	0.00196	0.0391
regulation of glucose transmembrane transport (GO:0010827)	33	4	0.49	+	8.17	0.00196	0.039
myeloid leukocyte differentiation (GO:0002573)	58	7	0.86	+	8.14	4.03e-05	0.00128
positive regulation of cytokine production (GO:0001819)	166	20	2.46	+	8.12	1.48e-12	1.22e-10
peptidyl-serine phosphorylation (GO:0018105)	126	15	1.87	+	8.03	1.41e-09	8.87e-08
adaptive immune response based on somatic recombination of immune receptors built from immunoglobulin superfamily domains (GO:0002460)	42	5	0.62	+	8.03	0.000569	0.0136
regulation of defense response (GO:0031347)	262	31	3.89	+	7.98	4.29e-19	9.18e-17
development of primary female sexual characteristics (GO:0046545)	34	4	0.5	+	7.93	0.00217	0.042
positive regulation of immune response (GO:0050778)	196	23	2.91	+	7.91	4.01e-14	3.81e-12
intrinsic apoptotic signaling pathway (GO:0097193)	77	9	1.14	+	7.88	3.86e-06	0.000152
cellular response to reactive oxygen species (GO:0034614)	60	7	0.89	+	7.87	4.91e-05	0.00154
skeletal muscle organ development (GO:0060538)	43	5	0.64	+	7.84	0.000628	0.0149
regulation of protein modification by small protein conjugation or removal (GO:1903320)	129	15	1.91	+	7.84	1.9e-09	1.18e-07
platelet activation (GO:0030168)	52	6	0.77	+	7.78	0.000184	0.00499
regulation of extrinsic apoptotic signaling pathway (GO:2001236)	61	7	0.9	+	7.74	5.41e-05	0.00169
response to cytokine (GO:0034097)	393	45	5.83	+	7.72	7.33e-28	4.7e-24
response to bacterium (GO:0009617)	166	19	2.46	+	7.72	1.31e-11	9.93e-10
positive regulation of inflammatory response (GO:0050729)	35	4	0.52	+	7.71	0.00239	0.0455
regulation of leukocyte mediated immunity (GO:0002703)	70	8	1.04	+	7.71	1.59e-05	0.000555
negative regulation of mRNA metabolic process (GO:1903312)	35	4	0.52	+	7.71	0.00239	0.0454
heart valve development (GO:0003170)	35	4	0.52	+	7.71	0.00239	0.0454
cellular response to cytokine stimulus (GO:0071345)	352	40	5.22	+	7.66	2.33e-24	2.13e-21
negative regulation of protein modification by small protein conjugation or removal (GO:1903321)	44	5	0.65	+	7.66	0.000692	0.0161
cellular response to abiotic stimulus (GO:0071214)	141	16	2.09	+	7.65	7.21e-10	4.6e-08
cellular response to environmental stimulus (GO:0104004)	141	16	2.09	+	7.65	7.21e-10	4.58e-08
cardiac ventricle development (GO:0003231)	53	6	0.79	+	7.63	0.000202	0.00546
positive regulation of leukocyte differentiation (GO:1902107)	62	7	0.92	+	7.61	5.95e-05	0.00184
positive regulation of hemopoiesis (GO:1903708)	62	7	0.92	+	7.61	5.95e-05	0.00183
regulation of adaptive immune response (GO:0002819)	62	7	0.92	+	7.61	5.95e-05	0.00183
peptidyl-serine modification (GO:0018209)	134	15	1.99	+	7.55	3.06e-09	1.86e-07
apoptotic signaling pathway (GO:0097190)	126	14	1.87	+	7.49	1.18e-08	6.58e-07
peptidyl-threonine phosphorylation (GO:0018107)	54	6	0.8	+	7.49	0.000222	0.00591
regulation of muscle adaptation (GO:0043502)	36	4	0.53	+	7.49	0.00262	0.0489
cardiac septum development (GO:0003279)	54	6	0.8	+	7.49	0.000222	0.0059
intracellular receptor signaling pathway (GO:0030522)	109	12	1.62	+	7.42	1.55e-07	7.48e-06
regulation of Notch signaling pathway (GO:0008593)	55	6	0.82	+	7.36	0.000244	0.00636
positive regulation of protein kinase activity (GO:0045860)	257	28	3.81	+	7.35	2.27e-16	3.35e-14
positive regulation of cell-cell adhesion (GO:0022409)	101	11	1.5	+	7.34	5.82e-07	2.64e-05
regulation of muscle cell differentiation (GO:0051147)	74	8	1.1	+	7.29	2.31e-05	0.000778
peptidyl-threonine modification (GO:0018210)	56	6	0.83	+	7.23	0.000267	0.00692
regulation of nucleocytoplasmic transport (GO:0046822)	56	6	0.83	+	7.23	0.000267	0.0069
positive regulation of proteolysis (GO:0045862)	169	18	2.51	+	7.18	1.43e-10	9.77e-09
positive regulation of leukocyte proliferation (GO:0070665)	47	5	0.7	+	7.17	0.000911	0.0206
regulation of T cell proliferation (GO:0042129)	47	5	0.7	+	7.17	0.000911	0.0206
regulation of protein ubiquitination (GO:0031396)	113	12	1.68	+	7.16	2.22e-07	1.05e-05
positive regulation of autophagy (GO:0010508)	76	8	1.13	+	7.1	2.75e-05	0.000915
regulation of cell-cell adhesion (GO:0022407)	162	17	2.4	+	7.08	6.09e-10	3.91e-08
regulation of ERK1 and ERK2 cascade (GO:0070372)	105	11	1.56	+	7.06	8.31e-07	3.71e-05
regulation of neuron apoptotic process (GO:0043523)	96	10	1.42	+	7.02	2.84e-06	0.000115
rhythmic process (GO:0048511)	126	13	1.87	+	6.96	9.12e-08	4.62e-06
regulation of leukocyte cell-cell adhesion (GO:1903037)	117	12	1.73	+	6.92	3.14e-07	1.46e-05
cardiac chamber morphogenesis (GO:0003206)	49	5	0.73	+	6.88	0.00108	0.0238
regulation of leukocyte differentiation (GO:1902105)	108	11	1.6	+	6.87	1.07e-06	4.75e-05
regulation of T cell activation (GO:0050863)	119	12	1.76	+	6.8	3.72e-07	1.7e-05
negative regulation of programmed cell death (GO:0043069)	361	36	5.35	+	6.73	5.19e-20	1.23e-17
regulation of neuron death (GO:1901214)	141	14	2.09	+	6.7	4.37e-08	2.29e-06
positive regulation of intracellular signal transduction (GO:1902533)	423	42	6.27	+	6.7	1.46e-23	8.89e-21
lymphocyte differentiation (GO:0030098)	111	11	1.65	+	6.68	1.38e-06	5.88e-05
positive regulation of kinase activity (GO:0033674)	293	29	4.34	+	6.67	6.23e-16	8.32e-14
negative regulation of apoptotic process (GO:0043066)	354	35	5.25	+	6.67	2.58e-19	5.71e-17
regulation of cytokine production (GO:0001817)	265	26	3.93	+	6.62	3.29e-14	3.14e-12
negative regulation of endopeptidase activity (GO:0010951)	51	5	0.76	+	6.61	0.00128	0.0269
adaptive immune response (GO:0002250)	92	9	1.36	+	6.6	1.46e-05	0.00052
positive regulation of apoptotic signaling pathway (GO:2001235)	52	5	0.77	+	6.48	0.00139	0.029
coagulation (GO:0050817)	104	10	1.54	+	6.48	5.5e-06	0.000213
negative regulation of peptidase activity (GO:0010466)	52	5	0.77	+	6.48	0.00139	0.0289
hemostasis (GO:0007599)	104	10	1.54	+	6.48	5.5e-06	0.000212
blood coagulation (GO:0007596)	104	10	1.54	+	6.48	5.5e-06	0.000212
striated muscle cell differentiation (GO:0051146)	63	6	0.93	+	6.42	0.000479	0.0117
regulation of response to external stimulus (GO:0032101)	399	38	5.92	+	6.42	1.51e-20	4.4e-18
negative regulation of cell death (GO:0060548)	400	38	5.93	+	6.41	1.64e-20	4.66e-18
positive regulation of immune system process (GO:0002684)	306	29	4.54	+	6.39	1.8e-15	2.16e-13
regulation of leukocyte proliferation (GO:0070663)	74	7	1.1	+	6.38	0.000166	0.00457
B cell activation (GO:0042113)	74	7	1.1	+	6.38	0.000166	0.00456
regulation of osteoblast differentiation (GO:0045667)	53	5	0.79	+	6.36	0.0015	0.031
positive regulation of lymphocyte activation (GO:0051251)	106	10	1.57	+	6.36	6.44e-06	0.000245
peptidyl-tyrosine phosphorylation (GO:0018108)	85	8	1.26	+	6.35	5.77e-05	0.00179
mononuclear cell differentiation (GO:1903131)	128	12	1.9	+	6.32	7.66e-07	3.44e-05
negative regulation of cytokine production (GO:0001818)	107	10	1.59	+	6.3	6.95e-06	0.000264
regulation of immune effector process (GO:0002697)	107	10	1.59	+	6.3	6.95e-06	0.000263
peptidyl-tyrosine modification (GO:0018212)	86	8	1.28	+	6.27	6.24e-05	0.00191
response to reactive oxygen species (GO:0000302)	86	8	1.28	+	6.27	6.24e-05	0.0019
regulation of protein binding (GO:0043393)	98	9	1.45	+	6.19	2.34e-05	0.000784
apoptotic process (GO:0006915)	414	38	6.14	+	6.19	4.99e-20	1.21e-17
positive regulation of protein phosphorylation (GO:0001934)	360	33	5.34	+	6.18	3.02e-17	5.16e-15
positive regulation of cell adhesion (GO:0045785)	164	15	2.43	+	6.17	3.8e-08	2.01e-06
positive regulation of transferase activity (GO:0051347)	330	30	4.89	+	6.13	1.49e-15	1.84e-13
regulation of macroautophagy (GO:0016241)	99	9	1.47	+	6.13	2.52e-05	0.000841
tube formation (GO:0035148)	77	7	1.14	+	6.13	0.000209	0.0056
inflammatory response (GO:0006954)	155	14	2.3	+	6.09	1.3e-07	6.41e-06
regulation of MAPK cascade (GO:0043408)	299	27	4.43	+	6.09	6.22e-14	5.86e-12
regulation of immune response (GO:0050776)	344	31	5.1	+	6.08	5.57e-16	7.93e-14
striated muscle tissue development (GO:0014706)	100	9	1.48	+	6.07	2.71e-05	0.000903
regulation of proteolysis (GO:0030162)	278	25	4.12	+	6.06	6.95e-13	5.91e-11
embryonic epithelial tube formation (GO:0001838)	67	6	0.99	+	6.04	0.000648	0.0153
positive regulation of epithelial cell migration (GO:0010634)	67	6	0.99	+	6.04	0.000648	0.0153
response to hydrogen peroxide (GO:0042542)	56	5	0.83	+	6.02	0.00188	0.0377
positive regulation of cell activation (GO:0050867)	124	11	1.84	+	5.98	3.76e-06	0.000148
regulation of epithelial cell migration (GO:0010632)	102	9	1.51	+	5.95	3.14e-05	0.00103
regulation of lymphocyte proliferation (GO:0050670)	68	6	1.01	+	5.95	0.000697	0.0162
leukocyte differentiation (GO:0002521)	159	14	2.36	+	5.94	1.75e-07	8.39e-06
neural tube closure (GO:0001843)	57	5	0.85	+	5.92	0.00202	0.0401
tube closure (GO:0060606)	57	5	0.85	+	5.92	0.00202	0.0401
regulation of mononuclear cell proliferation (GO:0032944)	69	6	1.02	+	5.86	0.000749	0.0174
programmed cell death (GO:0012501)	437	38	6.48	+	5.86	2.85e-19	6.2e-17
protein phosphorylation (GO:0006468)	406	35	6.02	+	5.81	1.5e-17	2.64e-15
response to temperature stimulus (GO:0009266)	58	5	0.86	+	5.81	0.00217	0.042
regulation of ossification (GO:0030278)	58	5	0.86	+	5.81	0.00217	0.0419
regulation of myeloid cell differentiation (GO:0045637)	105	9	1.56	+	5.78	3.88e-05	0.00125
muscle organ development (GO:0007517)	105	9	1.56	+	5.78	3.88e-05	0.00124
muscle tissue development (GO:0060537)	105	9	1.56	+	5.78	3.88e-05	0.00124
regulation of protein serine/threonine kinase activity (GO:0071900)	257	22	3.81	+	5.77	5.19e-11	3.7e-09
primary neural tube formation (GO:0014020)	59	5	0.87	+	5.71	0.00233	0.0445
circadian rhythm (GO:0007623)	59	5	0.87	+	5.71	0.00233	0.0444
epithelial tube formation (GO:0072175)	71	6	1.05	+	5.7	0.000862	0.0197
cell death (GO:0008219)	451	38	6.69	+	5.68	7.86e-19	1.6e-16
positive regulation of phosphorylation (GO:0042327)	405	34	6.01	+	5.66	1.07e-16	1.65e-14
regulation of hemopoiesis (GO:1903706)	167	14	2.48	+	5.65	3.06e-07	1.43e-05
positive regulation of protein modification process (GO:0031401)	490	41	7.27	+	5.64	2.41e-20	6.44e-18
cardiac chamber development (GO:0003205)	72	6	1.07	+	5.62	0.000923	0.0208
negative regulation of apoptotic signaling pathway (GO:2001234)	96	8	1.42	+	5.62	0.000128	0.00361
positive regulation of epithelial cell proliferation (GO:0050679)	73	6	1.08	+	5.54	0.000987	0.022
positive regulation of leukocyte activation (GO:0002696)	122	10	1.81	+	5.53	2.03e-05	0.000694
positive regulation of apoptotic process (GO:0043065)	257	21	3.81	+	5.51	3.41e-10	2.26e-08
protein deubiquitination (GO:0016579)	135	11	2	+	5.49	8.04e-06	0.000302
muscle cell differentiation (GO:0042692)	86	7	1.28	+	5.49	0.000392	0.00984
lung development (GO:0030324)	74	6	1.1	+	5.47	0.00105	0.0233
regulation of apoptotic signaling pathway (GO:2001233)	149	12	2.21	+	5.43	3.39e-06	0.000135
regulation of lymphocyte activation (GO:0051249)	162	13	2.4	+	5.41	1.33e-06	5.7e-05
positive regulation of programmed cell death (GO:0043068)	263	21	3.9	+	5.38	5.07e-10	3.28e-08
positive regulation of phosphorus metabolic process (GO:0010562)	430	34	6.38	+	5.33	5.87e-16	8.1e-14
positive regulation of phosphate metabolic process (GO:0045937)	430	34	6.38	+	5.33	5.87e-16	8.01e-14
positive regulation of peptidyl-tyrosine phosphorylation (GO:0050731)	76	6	1.13	+	5.32	0.0012	0.0259
morphogenesis of embryonic epithelium (GO:0016331)	76	6	1.13	+	5.32	0.0012	0.0259
response to peptide (GO:1901652)	216	17	3.2	+	5.31	3.43e-08	1.83e-06
protein autophosphorylation (GO:0046777)	115	9	1.71	+	5.28	7.53e-05	0.00227
respiratory tube development (GO:0030323)	77	6	1.14	+	5.25	0.00128	0.0269
negative regulation of neuron death (GO:1901215)	90	7	1.33	+	5.25	0.000507	0.0122
negative regulation of hydrolase activity (GO:0051346)	116	9	1.72	+	5.23	8.02e-05	0.00238
regulation of protein kinase activity (GO:0045859)	401	31	5.95	+	5.21	2.92e-14	2.86e-12
regulation of binding (GO:0051098)	169	13	2.51	+	5.19	2.08e-06	8.7e-05
T cell activation (GO:0042110)	91	7	1.35	+	5.19	0.00054	0.013
wound healing (GO:0042060)	156	12	2.31	+	5.19	5.29e-06	0.000205
aging (GO:0007568)	130	10	1.93	+	5.19	3.39e-05	0.00111
response to biotic stimulus (GO:0009607)	433	33	6.42	+	5.14	4.93e-15	5.36e-13
negative regulation of defense response (GO:0031348)	105	8	1.56	+	5.14	0.000228	0.00603
positive regulation of cell death (GO:0010942)	289	22	4.29	+	5.13	4.29e-10	2.8e-08
gonad development (GO:0008406)	79	6	1.17	+	5.12	0.00145	0.0301
protein modification by small protein removal (GO:0070646)	145	11	2.15	+	5.12	1.51e-05	0.000532
cellular response to peptide (GO:1901653)	159	12	2.36	+	5.09	6.35e-06	0.000242
positive regulation of signal transduction (GO:0009967)	641	48	9.51	+	5.05	2.59e-22	1.28e-19
cellular response to chemical stress (GO:0062197)	134	10	1.99	+	5.03	4.31e-05	0.00137
positive regulation of protein metabolic process (GO:0051247)	711	53	10.54	+	5.03	5.38e-25	6.89e-22
development of primary sexual characteristics (GO:0045137)	81	6	1.2	+	5	0.00163	0.0337
regulation of mitochondrion organization (GO:0010821)	81	6	1.2	+	5	0.00163	0.0336
response to wounding (GO:0009611)	189	14	2.8	+	5	1.24e-06	5.37e-05
cellular response to lipid (GO:0071396)	190	14	2.82	+	4.97	1.32e-06	5.66e-05
positive regulation of cellular protein metabolic process (GO:0032270)	665	49	9.86	+	4.97	1.46e-22	7.79e-20
regulation of autophagy (GO:0010506)	190	14	2.82	+	4.97	1.32e-06	5.64e-05
regulation of inflammatory response (GO:0050727)	136	10	2.02	+	4.96	4.86e-05	0.00152
regulation of immune system process (GO:0002682)	558	41	8.27	+	4.96	2.15e-18	3.99e-16
skin development (GO:0043588)	82	6	1.22	+	4.93	0.00173	0.0355
neural tube development (GO:0021915)	82	6	1.22	+	4.93	0.00173	0.0354
regulation of apoptotic process (GO:0042981)	632	46	9.37	+	4.91	9.13e-21	2.79e-18
cellular response to nitrogen compound (GO:1901699)	275	20	4.08	+	4.9	6.34e-09	3.71e-07
regulation of programmed cell death (GO:0043067)	649	47	9.62	+	4.88	3.38e-21	1.11e-18
regulation of response to stress (GO:0080134)	623	45	9.24	+	4.87	3.98e-20	9.8e-18
regulation of kinase activity (GO:0043549)	457	33	6.78	+	4.87	2.14e-14	2.13e-12
positive regulation of molecular function (GO:0044093)	723	52	10.72	+	4.85	9.72e-24	6.23e-21
lymphocyte activation (GO:0046649)	167	12	2.48	+	4.85	1.02e-05	0.000371
regulation of cell activation (GO:0050865)	210	15	3.11	+	4.82	7.69e-07	3.45e-05
regulation of intracellular protein transport (GO:0033157)	127	9	1.88	+	4.78	0.000154	0.00427
positive regulation of gene expression (GO:0010628)	438	31	6.49	+	4.77	2.76e-13	2.44e-11
cellular response to radiation (GO:0071478)	85	6	1.26	+	4.76	0.00206	0.04
cellular response to organonitrogen compound (GO:0071417)	255	18	3.78	+	4.76	6.21e-08	3.2e-06
innate immune response (GO:0045087)	213	15	3.16	+	4.75	9.1e-07	4.04e-05
regulation of cell death (GO:0010941)	700	49	10.38	+	4.72	1.23e-21	5.26e-19
myeloid cell differentiation (GO:0030099)	115	8	1.71	+	4.69	0.000407	0.0102
intracellular signal transduction (GO:0035556)	838	58	12.43	+	4.67	2.61e-26	8.36e-23
positive regulation of cell population proliferation (GO:0008284)	333	23	4.94	+	4.66	9.71e-10	6.13e-08
response to other organism (GO:0051707)	391	27	5.8	+	4.66	2.39e-11	1.76e-09
response to external biotic stimulus (GO:0043207)	391	27	5.8	+	4.66	2.39e-11	1.75e-09
epidermis development (GO:0008544)	87	6	1.29	+	4.65	0.0023	0.0441
muscle structure development (GO:0061061)	175	12	2.6	+	4.62	1.58e-05	0.000555
response to virus (GO:0009615)	117	8	1.73	+	4.61	0.000454	0.0112
reproductive structure development (GO:0048608)	161	11	2.39	+	4.61	3.78e-05	0.00122
mesenchyme development (GO:0060485)	88	6	1.3	+	4.6	0.00242	0.0459
positive regulation of response to stimulus (GO:0048584)	844	57	12.52	+	4.55	3.22e-25	5.89e-22
reproductive system development (GO:0061458)	163	11	2.42	+	4.55	4.21e-05	0.00134
positive regulation of intracellular protein transport (GO:0090316)	89	6	1.32	+	4.55	0.00256	0.0479
respiratory system development (GO:0060541)	89	6	1.32	+	4.55	0.00256	0.0479
phosphorylation (GO:0016310)	521	35	7.73	+	4.53	2.1e-14	2.11e-12
regulation of cell adhesion (GO:0030155)	283	19	4.2	+	4.53	5.39e-08	2.81e-06
cellular response to external stimulus (GO:0071496)	164	11	2.43	+	4.52	4.43e-05	0.0014
positive regulation of cell communication (GO:0010647)	718	48	10.65	+	4.51	2.58e-20	6.76e-18
regulation of transferase activity (GO:0051338)	510	34	7.56	+	4.5	6.97e-14	6.53e-12
positive regulation of signaling (GO:0023056)	722	48	10.71	+	4.48	3.23e-20	8.28e-18
regulation of leukocyte activation (GO:0002694)	196	13	2.91	+	4.47	9.59e-06	0.000352
positive regulation of cell migration (GO:0030335)	199	13	2.95	+	4.41	1.12e-05	0.000405
positive regulation of catalytic activity (GO:0043085)	568	37	8.42	+	4.39	7.21e-15	7.64e-13
biological process involved in interspecies interaction between organisms (GO:0044419)	462	30	6.85	+	4.38	6.03e-12	4.75e-10
cellular response to organic substance (GO:0071310)	913	59	13.54	+	4.36	2.26e-25	4.84e-22
regulation of protein phosphorylation (GO:0001932)	558	36	8.27	+	4.35	2.54e-14	2.51e-12
regulation of cellular response to growth factor stimulus (GO:0090287)	124	8	1.84	+	4.35	0.000654	0.0154
regulation of phosphorylation (GO:0042325)	652	42	9.67	+	4.34	6.78e-17	1.07e-14
positive regulation of multicellular organismal process (GO:0051240)	547	35	8.11	+	4.31	8.4e-14	7.81e-12
response to lipid (GO:0033993)	315	20	4.67	+	4.28	5.48e-08	2.84e-06
negative regulation of response to external stimulus (GO:0032102)	158	10	2.34	+	4.27	0.000158	0.00438
positive regulation of cell motility (GO:2000147)	206	13	3.05	+	4.26	1.59e-05	0.000555
cellular response to oxygen-containing compound (GO:1901701)	444	28	6.58	+	4.25	7.12e-11	5.01e-09
hematopoietic or lymphoid organ development (GO:0048534)	288	18	4.27	+	4.21	3.49e-07	1.62e-05
positive regulation of growth (GO:0045927)	113	7	1.68	+	4.18	0.00179	0.036
cell surface receptor signaling pathway (GO:0007166)	889	55	13.18	+	4.17	2.42e-22	1.24e-19
regulation of intracellular signal transduction (GO:1902531)	860	53	12.75	+	4.16	2.85e-21	9.86e-19
cellular response to oxidative stress (GO:0034599)	114	7	1.69	+	4.14	0.00187	0.0376
positive regulation of locomotion (GO:0040017)	212	13	3.14	+	4.14	2.12e-05	0.000723
positive regulation of hydrolase activity (GO:0051345)	246	15	3.65	+	4.11	4.94e-06	0.000193
response to insulin (GO:0032868)	115	7	1.71	+	4.1	0.00197	0.0391
positive regulation of cellular component movement (GO:0051272)	214	13	3.17	+	4.1	2.33e-05	0.000783
cellular response to peptide hormone stimulus (GO:0071375)	132	8	1.96	+	4.09	0.000963	0.0216
gland development (GO:0048732)	182	11	2.7	+	4.08	0.000108	0.00307
negative regulation of immune system process (GO:0002683)	166	10	2.46	+	4.06	0.000231	0.0061
regulation of protein modification process (GO:0031399)	784	47	11.63	+	4.04	5.63e-18	1.02e-15
defense response (GO:0006952)	386	23	5.72	+	4.02	1.42e-08	7.91e-07
defense response to other organism (GO:0098542)	271	16	4.02	+	3.98	3.43e-06	0.000136
regulation of cellular response to stress (GO:0080135)	373	22	5.53	+	3.98	3.71e-08	1.96e-06
synaptic signaling (GO:0099536)	153	9	2.27	+	3.97	0.000567	0.0136
positive regulation of cell development (GO:0010720)	136	8	2.02	+	3.97	0.00116	0.025
immune system development (GO:0002520)	307	18	4.55	+	3.95	8.49e-07	3.78e-05
positive regulation of cell differentiation (GO:0045597)	343	20	5.09	+	3.93	2.06e-07	9.81e-06
response to growth factor (GO:0070848)	224	13	3.32	+	3.91	3.67e-05	0.00119
regulation of phosphate metabolic process (GO:0019220)	726	42	10.77	+	3.9	2.7e-15	3.09e-13
regulation of phosphorus metabolic process (GO:0051174)	726	42	10.77	+	3.9	2.7e-15	3.06e-13
regulation of body fluid levels (GO:0050878)	173	10	2.57	+	3.9	0.000317	0.00816
epithelial tube morphogenesis (GO:0060562)	140	8	2.08	+	3.85	0.00138	0.0289
regulation of intracellular transport (GO:0032386)	176	10	2.61	+	3.83	0.000361	0.0091
heart development (GO:0007507)	229	13	3.4	+	3.83	4.56e-05	0.00144
cellular response to growth factor stimulus (GO:0071363)	212	12	3.14	+	3.82	9.38e-05	0.00274
hemopoiesis (GO:0030097)	265	15	3.93	+	3.82	1.16e-05	0.000419
tissue morphogenesis (GO:0048729)	230	13	3.41	+	3.81	4.76e-05	0.0015
regulation of epithelial cell proliferation (GO:0050678)	142	8	2.11	+	3.8	0.0015	0.0311
taxis (GO:0042330)	196	11	2.91	+	3.78	0.000201	0.00543
cellular response to chemical stimulus (GO:0070887)	1107	62	16.42	+	3.78	9.36e-24	6.32e-21
response to peptide hormone (GO:0043434)	179	10	2.65	+	3.77	0.00041	0.0103
negative regulation of molecular function (GO:0044092)	450	25	6.67	+	3.75	1.12e-08	6.29e-07
protein polyubiquitination (GO:0000209)	180	10	2.67	+	3.75	0.000428	0.0106
cellular response to organic cyclic compound (GO:0071407)	199	11	2.95	+	3.73	0.000228	0.00603
peptidyl-amino acid modification (GO:0018193)	489	27	7.25	+	3.72	2.81e-09	1.73e-07
regulation of protein stability (GO:0031647)	163	9	2.42	+	3.72	0.000873	0.0199
response to organic substance (GO:0010033)	1173	64	17.39	+	3.68	3.56e-24	2.69e-21
cell activation (GO:0001775)	385	21	5.71	+	3.68	2.82e-07	1.32e-05
response to abiotic stimulus (GO:0009628)	477	26	7.07	+	3.68	7.73e-09	4.4e-07
response to nitrogen compound (GO:1901698)	460	25	6.82	+	3.67	1.7e-08	9.34e-07
positive regulation of nucleic acid-templated transcription (GO:1903508)	811	44	12.03	+	3.66	4.01e-15	4.47e-13
positive regulation of transcription, DNA-templated (GO:0045893)	811	44	12.03	+	3.66	4.01e-15	4.43e-13
positive regulation of RNA biosynthetic process (GO:1902680)	812	44	12.04	+	3.65	4.18e-15	4.59e-13
response to oxygen-containing compound (GO:1901700)	648	35	9.61	+	3.64	9.44e-12	7.29e-10
response to hormone (GO:0009725)	336	18	4.98	+	3.61	2.92e-06	0.000118
cell-cell signaling by wnt (GO:0198738)	168	9	2.49	+	3.61	0.00107	0.0236
Wnt signaling pathway (GO:0016055)	168	9	2.49	+	3.61	0.00107	0.0235
positive regulation of transcription by RNA polymerase II (GO:0045944)	601	32	8.91	+	3.59	1.44e-10	9.75e-09
immune response (GO:0006955)	527	28	7.81	+	3.58	3.01e-09	1.84e-07
regulation of hydrolase activity (GO:0051336)	415	22	6.15	+	3.57	2.23e-07	1.06e-05
response to oxidative stress (GO:0006979)	171	9	2.54	+	3.55	0.0012	0.0259
response to organonitrogen compound (GO:0010243)	437	23	6.48	+	3.55	1.26e-07	6.23e-06
cellular response to endogenous stimulus (GO:0071495)	479	25	7.1	+	3.52	3.68e-08	1.96e-06
negative regulation of multicellular organismal process (GO:0051241)	384	20	5.69	+	3.51	1.14e-06	5.01e-05
regulation of cellular protein metabolic process (GO:0032268)	1117	58	16.56	+	3.5	3.57e-20	8.97e-18
regulation of protein metabolic process (GO:0051246)	1185	61	17.57	+	3.47	2.3e-21	8.44e-19
regulation of cell differentiation (GO:0045595)	643	33	9.53	+	3.46	1.7e-10	1.15e-08
chemotaxis (GO:0006935)	195	10	2.89	+	3.46	0.000777	0.0179
cellular response to stress (GO:0033554)	913	46	13.54	+	3.4	9.98e-15	1.05e-12
circulatory system development (GO:0072359)	359	18	5.32	+	3.38	7.08e-06	0.000267
regulation of molecular function (GO:0065009)	1360	68	20.17	+	3.37	4.24e-24	3.02e-21
positive regulation of developmental process (GO:0051094)	501	25	7.43	+	3.37	8.55e-08	4.35e-06
negative regulation of cell differentiation (GO:0045596)	261	13	3.87	+	3.36	0.000162	0.00446
positive regulation of RNA metabolic process (GO:0051254)	885	44	13.12	+	3.35	8.48e-14	7.82e-12
positive regulation of macromolecule biosynthetic process (GO:0010557)	926	46	13.73	+	3.35	1.67e-14	1.69e-12
cell-cell signaling (GO:0007267)	403	20	5.98	+	3.35	2.34e-06	9.64e-05
axon development (GO:0061564)	182	9	2.7	+	3.33	0.00182	0.0367
anatomical structure formation involved in morphogenesis (GO:0048646)	347	17	5.15	+	3.3	1.76e-05	0.000608
response to endogenous stimulus (GO:0009719)	572	28	8.48	+	3.3	1.71e-08	9.32e-07
response to organic cyclic compound (GO:0014070)	327	16	4.85	+	3.3	3.25e-05	0.00107
response to external stimulus (GO:0009605)	840	41	12.46	+	3.29	1.69e-12	1.38e-10
cell morphogenesis involved in differentiation (GO:0000904)	246	12	3.65	+	3.29	0.000352	0.0089
response to inorganic substance (GO:0010035)	205	10	3.04	+	3.29	0.00112	0.0245
regulation of cell development (GO:0060284)	226	11	3.35	+	3.28	0.00064	0.0151
leukocyte activation (GO:0045321)	331	16	4.91	+	3.26	3.75e-05	0.00122
regulation of cell population proliferation (GO:0042127)	642	31	9.52	+	3.26	3.09e-09	1.87e-07
regulation of cell migration (GO:0030334)	353	17	5.23	+	3.25	2.18e-05	0.000738
regulation of cellular catabolic process (GO:0031329)	457	22	6.78	+	3.25	1.08e-06	4.76e-05
morphogenesis of an epithelium (GO:0002009)	187	9	2.77	+	3.25	0.00217	0.0419
positive regulation of nitrogen compound metabolic process (GO:0051173)	1496	72	22.18	+	3.25	3.38e-25	5.42e-22
negative regulation of signal transduction (GO:0009968)	584	28	8.66	+	3.23	2.64e-08	1.43e-06
proteolysis (GO:0006508)	585	28	8.67	+	3.23	2.73e-08	1.47e-06
regulation of multicellular organismal process (GO:0051239)	1046	50	15.51	+	3.22	2.48e-15	2.87e-13
regulation of multicellular organismal development (GO:2000026)	546	26	8.1	+	3.21	1.09e-07	5.4e-06
response to radiation (GO:0009314)	210	10	3.11	+	3.21	0.00133	0.028
positive regulation of cellular biosynthetic process (GO:0031328)	970	46	14.38	+	3.2	8.97e-14	8.22e-12
negative regulation of intracellular signal transduction (GO:1902532)	255	12	3.78	+	3.17	0.000481	0.0117
cell surface receptor signaling pathway involved in cell-cell signaling (GO:1905114)	192	9	2.85	+	3.16	0.00258	0.0482
positive regulation of biosynthetic process (GO:0009891)	983	46	14.58	+	3.16	1.45e-13	1.3e-11
animal organ morphogenesis (GO:0009887)	386	18	5.72	+	3.14	1.83e-05	0.000631
cellular response to hormone stimulus (GO:0032870)	236	11	3.5	+	3.14	0.000902	0.0204
positive regulation of nucleobase-containing compound metabolic process (GO:0045935)	966	45	14.32	+	3.14	3.69e-13	3.2e-11
regulation of catabolic process (GO:0009894)	541	25	8.02	+	3.12	3.52e-07	1.63e-05
cell population proliferation (GO:0008283)	217	10	3.22	+	3.11	0.00169	0.0347
positive regulation of cellular metabolic process (GO:0031325)	1585	73	23.5	+	3.11	1.55e-24	1.53e-21
regulation of signal transduction (GO:0009966)	1382	63	20.49	+	3.07	1.52e-19	3.49e-17
regulation of cell motility (GO:2000145)	374	17	5.55	+	3.07	4.41e-05	0.0014
positive regulation of macromolecule metabolic process (GO:0010604)	1629	74	24.16	+	3.06	1.1e-24	1.18e-21
negative regulation of cell communication (GO:0010648)	621	28	9.21	+	3.04	9.35e-08	4.72e-06
negative regulation of signaling (GO:0023057)	623	28	9.24	+	3.03	9.98e-08	5.02e-06
response to chemical (GO:0042221)	1514	68	22.45	+	3.03	2.02e-21	7.63e-19
positive regulation of cellular catabolic process (GO:0031331)	246	11	3.65	+	3.02	0.00125	0.0265
negative regulation of developmental process (GO:0051093)	358	16	5.31	+	3.01	9.21e-05	0.0027
cell morphogenesis (GO:0000902)	316	14	4.69	+	2.99	0.000288	0.00744
immune system process (GO:0002376)	904	40	13.41	+	2.98	7.25e-11	5.08e-09
regulation of cellular protein localization (GO:1903827)	272	12	4.03	+	2.98	0.000834	0.0191
neuron projection morphogenesis (GO:0048812)	227	10	3.37	+	2.97	0.00232	0.0444
negative regulation of response to stimulus (GO:0048585)	729	32	10.81	+	2.96	1.51e-08	8.35e-07
regulation of protein transport (GO:0051223)	251	11	3.72	+	2.96	0.00146	0.0302
regulation of catalytic activity (GO:0050790)	1097	48	16.27	+	2.95	3.63e-13	3.17e-11
plasma membrane bounded cell projection morphogenesis (GO:0120039)	229	10	3.4	+	2.94	0.00247	0.0467
tube morphogenesis (GO:0035239)	276	12	4.09	+	2.93	0.000942	0.0212
epithelium development (GO:0060429)	369	16	5.47	+	2.92	0.000129	0.00364
tissue development (GO:0009888)	578	25	8.57	+	2.92	1.16e-06	5.08e-05
positive regulation of metabolic process (GO:0009893)	1760	76	26.1	+	2.91	2.56e-24	2.05e-21
regulation of locomotion (GO:0040012)	394	17	5.84	+	2.91	8.24e-05	0.00245
signal transduction (GO:0007165)	1860	80	27.58	+	2.9	2.09e-26	8.95e-23
negative regulation of catalytic activity (GO:0043086)	305	13	4.52	+	2.87	0.000685	0.016
positive regulation of catabolic process (GO:0009896)	282	12	4.18	+	2.87	0.00113	0.0247
tube development (GO:0035295)	353	15	5.23	+	2.87	0.000265	0.0069
regulation of cell communication (GO:0010646)	1535	65	22.76	+	2.86	1.06e-18	2.06e-16
regulation of establishment of protein localization (GO:0070201)	260	11	3.86	+	2.85	0.00191	0.0382
negative regulation of gene expression (GO:0010629)	402	17	5.96	+	2.85	0.000105	0.003
regulation of cellular component movement (GO:0051270)	403	17	5.98	+	2.84	0.000108	0.00308
protein ubiquitination (GO:0016567)	403	17	5.98	+	2.84	0.000108	0.00307
regulation of signaling (GO:0023051)	1545	65	22.91	+	2.84	1.5e-18	2.86e-16
response to stress (GO:0006950)	1451	61	21.52	+	2.84	5.82e-17	9.33e-15
protein modification by small protein conjugation or removal (GO:0070647)	571	24	8.47	+	2.83	3.26e-06	0.00013
regulation of response to stimulus (GO:0048583)	1749	72	25.94	+	2.78	4.81e-21	1.54e-18
signaling (GO:0023052)	1971	81	29.23	+	2.77	1.38e-25	3.55e-22
cellular component morphogenesis (GO:0032989)	268	11	3.97	+	2.77	0.0024	0.0455
phosphate-containing compound metabolic process (GO:0006796)	964	39	14.29	+	2.73	1.87e-09	1.17e-07
cell communication (GO:0007154)	2009	81	29.79	+	2.72	5.34e-25	7.61e-22
chordate embryonic development (GO:0043009)	299	12	4.43	+	2.71	0.00182	0.0367
developmental process involved in reproduction (GO:0003006)	350	14	5.19	+	2.7	0.000772	0.0179
protein modification by small protein conjugation (GO:0032446)	451	18	6.69	+	2.69	0.00013	0.00365
positive regulation of cellular component organization (GO:0051130)	528	21	7.83	+	2.68	3.4e-05	0.00111
phosphorus metabolic process (GO:0006793)	982	39	14.56	+	2.68	3.16e-09	1.9e-07
regulation of transcription, DNA-templated (GO:0006355)	1572	62	23.31	+	2.66	5.71e-16	8.04e-14
regulation of nucleic acid-templated transcription (GO:1903506)	1572	62	23.31	+	2.66	5.71e-16	7.96e-14
regulation of RNA biosynthetic process (GO:2001141)	1573	62	23.33	+	2.66	5.89e-16	7.95e-14
cellular protein modification process (GO:0006464)	1550	61	22.98	+	2.65	1.43e-15	1.8e-13
protein modification process (GO:0036211)	1550	61	22.98	+	2.65	1.43e-15	1.78e-13
embryo development ending in birth or egg hatching (GO:0009792)	308	12	4.57	+	2.63	0.00232	0.0444
regulation of RNA metabolic process (GO:0051252)	1708	66	25.33	+	2.61	5.51e-17	8.94e-15
regulation of transport (GO:0051049)	694	26	10.29	+	2.53	8.93e-06	0.000331
regulation of developmental process (GO:0050793)	1000	37	14.83	+	2.5	6.28e-08	3.22e-06
macromolecule modification (GO:0043412)	1677	62	24.87	+	2.49	1.33e-14	1.37e-12
positive regulation of transport (GO:0051050)	380	14	5.63	+	2.48	0.00166	0.0341
regulation of cellular localization (GO:0060341)	381	14	5.65	+	2.48	0.0017	0.0348
animal organ development (GO:0048513)	1187	43	17.6	+	2.44	7.32e-09	4.23e-07
regulation of nucleobase-containing compound metabolic process (GO:0019219)	1848	66	27.4	+	2.41	3.42e-15	3.85e-13
protein metabolic process (GO:0019538)	1942	69	28.8	+	2.4	3.99e-16	5.75e-14
cell development (GO:0048468)	658	23	9.76	+	2.36	0.000122	0.00344
cellular response to stimulus (GO:0051716)	2559	89	37.95	+	2.35	6.88e-25	8.02e-22
cellular protein metabolic process (GO:0044267)	1770	61	26.25	+	2.32	7.72e-13	6.51e-11
regulation of cellular macromolecule biosynthetic process (GO:2000112)	1831	63	27.15	+	2.32	2.11e-13	1.88e-11
negative regulation of transcription by RNA polymerase II (GO:0000122)	467	16	6.92	+	2.31	0.00222	0.0428
regulation of macromolecule biosynthetic process (GO:0010556)	1843	63	27.33	+	2.31	2.85e-13	2.5e-11
anatomical structure morphogenesis (GO:0009653)	878	30	13.02	+	2.3	9.58e-06	0.000353
positive regulation of cellular process (GO:0048522)	2479	84	36.76	+	2.29	3.32e-21	1.12e-18
negative regulation of nucleobase-containing compound metabolic process (GO:0045934)	744	25	11.03	+	2.27	8.86e-05	0.0026
cellular response to DNA damage stimulus (GO:0006974)	479	16	7.1	+	2.25	0.00257	0.048
negative regulation of RNA metabolic process (GO:0051253)	690	23	10.23	+	2.25	0.000207	0.00556
regulation of transcription by RNA polymerase II (GO:0006357)	1172	39	17.38	+	2.24	4.54e-07	2.07e-05
regulation of cellular biosynthetic process (GO:0031326)	1907	63	28.28	+	2.23	1.48e-12	1.22e-10
regulation of gene expression (GO:0010468)	2102	69	31.17	+	2.21	3.05e-14	2.96e-12
regulation of localization (GO:0032879)	1102	36	16.34	+	2.2	2.36e-06	9.68e-05
regulation of nitrogen compound metabolic process (GO:0051171)	2542	83	37.69	+	2.2	2.04e-19	4.59e-17
positive regulation of biological process (GO:0048518)	2668	87	39.56	+	2.2	1.55e-21	6.03e-19
regulation of biosynthetic process (GO:0009889)	1933	63	28.66	+	2.2	3.54e-12	2.83e-10
regulation of primary metabolic process (GO:0080090)	2619	83	38.84	+	2.14	1.5e-18	2.83e-16
negative regulation of macromolecule metabolic process (GO:0010605)	1279	40	18.97	+	2.11	1.4e-06	5.96e-05
regulation of cellular metabolic process (GO:0031323)	2732	85	40.51	+	2.1	5.34e-19	1.12e-16
negative regulation of cellular process (GO:0048523)	2124	66	31.5	+	2.1	4.19e-12	3.34e-10
negative regulation of nitrogen compound metabolic process (GO:0051172)	1128	35	16.73	+	2.09	1.17e-05	0.000421
regulation of macromolecule metabolic process (GO:0060255)	2730	84	40.48	+	2.07	3.87e-18	7.08e-16
negative regulation of biological process (GO:0048519)	2283	68	33.85	+	2.01	1.07e-11	8.2e-10
response to stimulus (GO:0050896)	3076	91	45.61	+	2	2.04e-20	5.58e-18
cell differentiation (GO:0030154)	1323	39	19.62	+	1.99	1.18e-05	0.000423
cellular developmental process (GO:0048869)	1357	40	20.12	+	1.99	7.94e-06	0.000299
regulation of cellular component organization (GO:0051128)	1122	33	16.64	+	1.98	7.33e-05	0.00221
negative regulation of metabolic process (GO:0009892)	1370	40	20.32	+	1.97	9.05e-06	0.000334
negative regulation of cellular metabolic process (GO:0031324)	1201	35	17.81	+	1.97	6.21e-05	0.0019
organonitrogen compound metabolic process (GO:1901564)	2376	69	35.23	+	1.96	2.02e-11	1.5e-09
regulation of metabolic process (GO:0019222)	2966	86	43.98	+	1.96	3.72e-17	6.19e-15
cellular macromolecule metabolic process (GO:0044260)	2451	71	36.35	+	1.95	1.02e-11	7.86e-10
system development (GO:0048731)	1674	48	24.82	+	1.93	1.19e-06	5.18e-05
nervous system development (GO:0007399)	962	26	14.27	+	1.82	0.00231	0.0443
macromolecule metabolic process (GO:0043170)	2887	76	42.81	+	1.78	5.89e-11	4.17e-09
multicellular organism development (GO:0007275)	1913	49	28.37	+	1.73	1.92e-05	0.00066
anatomical structure development (GO:0048856)	2029	51	30.09	+	1.7	1.74e-05	0.000602
developmental process (GO:0032502)	2225	53	32.99	+	1.61	6.86e-05	0.00208
nitrogen compound metabolic process (GO:0006807)	3226	75	47.84	+	1.57	1.23e-07	6.11e-06
multicellular organismal process (GO:0032501)	2362	53	35.03	+	1.51	0.000335	0.00859
regulation of cellular process (GO:0050794)	4395	97	65.17	+	1.49	4.36e-13	3.75e-11
primary metabolic process (GO:0044238)	3444	75	51.07	+	1.47	2.25e-06	9.31e-05
regulation of biological process (GO:0050789)	4559	99	67.6	+	1.46	1.39e-13	1.26e-11
organic substance metabolic process (GO:0071704)	3582	76	53.12	+	1.43	5.88e-06	0.000225
biological regulation (GO:0065007)	4799	99	71.16	+	1.39	1.37e-11	1.03e-09
metabolic process (GO:0008152)	3744	77	55.52	+	1.39	2.23e-05	0.000754
cellular metabolic process (GO:0044237)	3539	72	52.48	+	1.37	0.000139	0.00388
cellular process (GO:0009987)	5928	101	87.9	+	1.15	2.76e-05	0.000916
														REVIGO result
IAV_A549		PANTHER result
GO biological process complete	reference - REFLIST (7809)	top_100 (103)	top_100 (expected)	top_100 (over/under)	top_100 (fold Enrichment)	top_100 (raw P-value)	top_100 (FDR)			TermID	Name	Frequency	Value	Uniqueness	Dispensability	Representative
regulation of 1-phosphatidylinositol-4-phosphate 5-kinase activity (GO:0090215)	4	4	0.05	+	75.82	1.82e-06	0.000327			GO:0007596	"blood coagulation"	1.655	-6.644	0.884	0	"blood coagulation"
1-phosphatidyl-1D-myo-inositol 4,5-bisphosphate biosynthetic process (GO:1902635)	3	3	0.04	+	75.82	4.17e-05	0.00628			GO:0006935	"chemotaxis"	3.017	-2.213	0.938	0.103	"blood coagulation"
1-phosphatidyl-1D-myo-inositol 4,5-bisphosphate metabolic process (GO:1902633)	3	3	0.04	+	75.82	4.17e-05	0.00621			GO:0050817	"coagulation"	1.666	-6.62	0.994	0.143	"blood coagulation"
negative regulation of 1-phosphatidylinositol-4-phosphate 5-kinase activity (GO:0090217)	3	3	0.04	+	75.82	4.17e-05	0.00614			GO:0009605	"response to external stimulus"	13.965	-2.144	0.953	0.143	"blood coagulation"
negative regulation of lipid kinase activity (GO:0090219)	5	4	0.07	+	60.65	3.25e-06	0.000568			GO:0071870	"cellular response to catecholamine stimulus"	0.55	-1.873	0.888	0.246	"blood coagulation"
lipid phosphorylation (GO:0046834)	11	6	0.15	+	41.35	4.63e-08	1.08e-05			GO:0050803	"regulation of synapse structure or activity"	1.223	-1.726	0.955	0.277	"blood coagulation"
protein kinase C-activating G protein-coupled receptor signaling pathway (GO:0007205)	13	7	0.17	+	40.82	3.48e-09	9.92e-07			GO:0050878	"regulation of body fluid levels"	2.765	-4.863	0.95	0.307	"blood coagulation"
G protein-coupled acetylcholine receptor signaling pathway (GO:0007213)	7	3	0.09	+	32.49	0.000241	0.0263			GO:0009611	"response to wounding"	3.001	-4.609	0.948	0.338	"blood coagulation"
fibrinolysis (GO:0042730)	7	3	0.09	+	32.49	0.000241	0.0261			GO:0071867	"response to monoamine"	0.572	-1.833	0.922	0.525	"blood coagulation"
diacylglycerol metabolic process (GO:0046339)	17	7	0.22	+	31.22	1.49e-08	3.75e-06			GO:0007213	"G protein-coupled acetylcholine receptor signaling pathway"	0.107	-1.58	0.876	0.528	"blood coagulation"
DNA damage induced protein phosphorylation (GO:0006975)	8	3	0.11	+	28.43	0.000328	0.0323			GO:1904646	"cellular response to amyloid-beta"	0.23	-1.445	0.912	0.582	"blood coagulation"
positive regulation of actin cytoskeleton reorganization (GO:2000251)	8	3	0.11	+	28.43	0.000328	0.0321			GO:1904645	"response to amyloid-beta"	0.286	-1.368	0.925	0.588	"blood coagulation"
inositol phosphate biosynthetic process (GO:0032958)	12	4	0.16	+	25.27	4.37e-05	0.0063			GO:0042730	"fibrinolysis"	0.112	-1.583	0.905	0.64	"blood coagulation"
phosphatidylinositol phosphate biosynthetic process (GO:0046854)	43	13	0.57	+	22.92	1.69e-13	1.48e-10			GO:0042330	"taxis"	3.034	-2.203	0.956	0.688	"blood coagulation"
positive regulation of autophagosome assembly (GO:2000786)	10	3	0.13	+	22.74	0.000557	0.0468			GO:0008152	"metabolic process"	45.967	-7.666	1	0	"metabolic process"
acetylcholine receptor signaling pathway (GO:0095500)	10	3	0.13	+	22.74	0.000557	0.0466			GO:0009987	"cellular process"	86.803	-4.752	1	0	"cellular process"
positive regulation of vacuole organization (GO:0044090)	10	3	0.13	+	22.74	0.000557	0.0463			GO:0016310	"phosphorylation"	4.902	-31.587	0.795	0	"phosphorylation"
inositol phosphate metabolic process (GO:0043647)	42	11	0.55	+	19.86	5.12e-11	2.4e-08			GO:0019751	"polyol metabolic process"	0.679	-7.226	0.907	0.105	"phosphorylation"
intrinsic apoptotic signaling pathway in response to DNA damage by p53 class mediator (GO:0042771)	17	4	0.22	+	17.84	0.000137	0.0163			GO:1901615	"organic hydroxy compound metabolic process"	2.681	-4.489	0.915	0.127	"phosphorylation"
platelet activation (GO:0030168)	56	11	0.74	+	14.89	7.42e-10	2.43e-07			GO:0046486	"glycerolipid metabolic process"	2.232	-13.231	0.802	0.147	"phosphorylation"
phosphatidic acid biosynthetic process (GO:0006654)	31	6	0.41	+	14.67	7.05e-06	0.00118			GO:0018193	"peptidyl-amino acid modification"	4.913	-6.504	0.852	0.166	"phosphorylation"
regulation of actin cytoskeleton reorganization (GO:2000249)	21	4	0.28	+	14.44	0.000278	0.0291			GO:0006629	"lipid metabolic process"	6.786	-8.311	0.896	0.184	"phosphorylation"
phosphatidic acid metabolic process (GO:0046473)	32	6	0.42	+	14.22	8.28e-06	0.00137			GO:0006793	"phosphorus metabolic process"	10.202	-32.323	0.89	0.189	"phosphorylation"
neutral lipid metabolic process (GO:0006638)	54	10	0.71	+	14.04	7.59e-09	2.07e-06			GO:0044238	"primary metabolic process"	41.077	-9.489	0.869	0.265	"phosphorylation"
negative regulation of insulin receptor signaling pathway (GO:0046627)	22	4	0.29	+	13.78	0.000325	0.0328			GO:0043412	"macromolecule modification"	17.93	-6.431	0.864	0.322	"phosphorylation"
cellular response to amyloid-beta (GO:1904646)	23	4	0.3	+	13.19	0.000378	0.0359			GO:0006975	"DNA damage induced protein phosphorylation"	0.045	-1.491	0.801	0.385	"phosphorylation"
[truncated: 4,199 more rows]
[truncated: 1 more columns]

## Sheet: S4
Supplementary Table S4: We reported the Molecular Function results for the various SC2 infected cell lines done using the PANTHER followed by REVIGO. The analysis was perfromed using top 100 central genes present in the Activated TopNet using the customized reference background (which is provided in the Supplementary Table S18)
			PANTHER										REVIGO
SC2_A549
GO molecular function complete	reference - REFLIST (7809)	upload_1 (105)	upload_1 (expected)	upload_1 (over/under)	upload_1 (fold Enrichment)	upload_1 (raw P-value)	upload_1 (FDR)			TermID	Name	Frequency	Value	Uniqueness	Dispensability	Representative
dystroglycan binding (GO:0002162)	6	3	0.08	+	37.19	0.00018	0.0296			GO:0001228	"DNA-binding transcription activator activity	RNA polymerase II-specific"	2.54233	-1.77211	0.955117	"DNA-binding transcription activator activity
phosphorylation-dependent protein binding (GO:0140031)	6	3	0.08	+	37.19	0.00018	0.0283			GO:0001216	"DNA-binding transcription activator activity"	2.56439	-1.74958	0.955117	0.635577	"DNA-binding transcription activator activity
protein-lipid complex binding (GO:0071814)	10	4	0.13	+	29.75	2.64e-05	0.01			GO:0004698	"calcium-dependent protein kinase C activity"	0.0882369	-1.82974	0.749871	0	"calcium-dependent protein kinase C activity"
lipoprotein particle binding (GO:0071813)	10	4	0.13	+	29.75	2.64e-05	0.00909			GO:0010857	"calcium-dependent protein kinase activity"	0.126841	-1.57675	0.777293	0.486372	"calcium-dependent protein kinase C activity"
calcium-dependent protein kinase C activity (GO:0004698)	12	4	0.16	+	24.79	4.71e-05	0.0148			GO:0004697	"protein kinase C activity"	0.0937517	-1.75203	0.776346	0.520252	"calcium-dependent protein kinase C activity"
protein kinase C activity (GO:0004697)	13	4	0.17	+	22.88	6.1e-05	0.0177			GO:0016773	"phosphotransferase activity alcohol group as acceptor"	3.7997	-1.31515	0.739942	0.572526	"phosphotransferase activity alcohol group as acceptor"
calcium-dependent protein serine/threonine kinase activity (GO:0009931)	16	4	0.22	+	18.59	0.00012	0.0228			GO:0019904	"protein domain specific binding"	3.70044	-3.9431	0.985185	0	"protein domain specific binding"
calcium-dependent protein kinase activity (GO:0010857)	17	4	0.23	+	17.5	0.000147	0.0265			GO:0071813	"lipoprotein particle binding"	0.159929	-2.04144	0.939541	0.0022883	"lipoprotein particle binding"
phosphotyrosine residue binding (GO:0001784)	30	5	0.4	+	12.4	8.84e-05	0.0186			GO:0071814	"protein-lipid complex binding"	0.159929	-2	0.939541	0.384174	"lipoprotein particle binding"
protein phosphorylated amino acid binding (GO:0045309)	37	6	0.5	+	12.06	1.93e-05	0.0104			GO:0005178	"integrin binding"	0.805162	-1.76447	0.926583	0.439319	"lipoprotein particle binding"
structural constituent of cytoskeleton (GO:0005200)	31	5	0.42	+	12	0.000102	0.0202			GO:0003682	"chromatin binding"	3.22065	-2.02365	0.995921	0.00330888	"chromatin binding"
integrin binding (GO:0005178)	48	6	0.65	+	9.3	7.28e-05	0.0172			GO:0005200	"structural constituent of cytoskeleton"	0.568025	-1.69465	0.998133	0.00381532	"structural constituent of cytoskeleton"
phosphoprotein binding (GO:0051219)	58	7	0.78	+	8.98	2.19e-05	0.0104			GO:0005515	"protein binding"	76.7055	-4.15181	0.992728	0.00625404	"protein binding"
actin binding (GO:0003779)	192	11	2.58	+	4.26	7.3e-05	0.0162			GO:0000978	"RNA polymerase II cis-regulatory region sequence-specific DNA binding"	6.67292	-1.39254	0.935101	0.00749464	"RNA polymerase II cis-regulatory region sequence-specific DNA binding"
protein domain specific binding (GO:0019904)	386	21	5.19	+	4.05	6.02e-08	0.000114			GO:0044877	"protein-containing complex binding"	6.99829	-2.93181	0.995389	0.00761664	"protein-containing complex binding"
DNA-binding transcription activator activity, RNA polymerase II-specific (GO:0001228)	224	12	3.01	+	3.98	6.27e-05	0.0169			GO:0140031	"phosphorylation-dependent protein binding"	0.0330888	-1.54821	0.990921	0.0109238	"phosphorylation-dependent protein binding"
DNA-binding transcription activator activity (GO:0001216)	227	12	3.05	+	3.93	7.08e-05	0.0178			GO:0002162	"dystroglycan binding"	0.0606629	-1.52871	0.990447	0.0115424	"dystroglycan binding"
chromatin binding (GO:0003682)	338	16	4.54	+	3.52	1.5e-05	0.00947			GO:0045309	"protein phosphorylated amino acid binding"	0.303314	-1.98297	0.926921	0.0135849	"protein phosphorylated amino acid binding"
cytoskeletal protein binding (GO:0008092)	480	21	6.45	+	3.25	1.92e-06	0.00145			GO:0051219	"phosphoprotein binding"	0.485303	-1.98297	0.988356	0.0143252	"phosphoprotein binding"
protein serine/threonine/tyrosine kinase activity (GO:0004712)	303	13	4.07	+	3.19	0.00026	0.0378			GO:0003779	"actin binding"	2.44306	-1.79048	0.985964	0.0176287	"actin binding"
protein-containing complex binding (GO:0044877)	551	23	7.41	+	3.1	1.24e-06	0.00117			GO:0042802	"identical protein binding"	10.8587	-3.7122	0.982734	0.0223953	"identical protein binding"
protein kinase activity (GO:0004672)	373	15	5.02	+	2.99	0.000169	0.029			GO:0008092	"cytoskeletal protein binding"	5.44311	-2.83863	0.984382	0.0240796	"cytoskeletal protein binding"
signaling receptor binding (GO:0005102)	525	20	7.06	+	2.83	2.55e-05	0.0107			GO:0005102	"signaling receptor binding"	8.60861	-1.97062	0.98332	0.0264419	"signaling receptor binding"
phosphotransferase activity, alcohol group as acceptor (GO:0016773)	448	16	6.02	+	2.66	0.000371	0.0484			GO:0019899	"enzyme binding"	11.162	-1.40671	0.982662	0.0279984	"enzyme binding"
identical protein binding (GO:0042802)	987	34	13.27	+	2.56	1.54e-07	0.000194
RNA polymerase II cis-regulatory region sequence-specific DNA binding (GO:0000978)	580	19	7.8	+	2.44	0.00029	0.0405
RNA polymerase II transcription regulatory region sequence-specific DNA binding (GO:0000977)	678	21	9.12	+	2.3	0.000337	0.0454
enzyme binding (GO:0019899)	1146	30	15.41	+	1.95	0.00026	0.0392
protein binding (GO:0005515)	6554	105	88.13	+	1.19	1.86e-08	7.05e-05
SC2_A549_ACE2			PANTHER											REVIGO
GO molecular function complete	reference - REFLIST (7809)	upload_1 (100)	upload_1 (expected)	upload_1 (over/under)	upload_1 (fold Enrichment)	upload_1 (raw P-value)	upload_1 (FDR)			TermID	Name	Frequency	Value	Uniqueness	Dispensability	Representative
transcription coregulator binding (GO:0001221)	75	8	0.96	+	8.33	8.9e-06	0.0336			GO:0008134	"transcription factor binding"	3.17653	-1.43533	1	0	"transcription factor binding"
transcription factor binding (GO:0008134)	364	16	4.66	+	3.43	1.94e-05	0.0367			GO:0001221	"transcription coregulator binding"	0.595599	-1.47366	1	0.0144123	"transcription coregulator binding"
SC2_Calu3			PANTHER											REVIGO
GO molecular function complete	reference - REFLIST (7809)	upload_1 (101)	upload_1 (expected)	upload_1 (over/under)	upload_1 (fold Enrichment)	upload_1 (raw P-value)	upload_1 (FDR)			TermID	Name	Frequency	Value	Uniqueness	Dispensability	Representative
cysteine-type endopeptidase activity involved in apoptotic signaling pathway (GO:0097199)	6	5	0.08	+	64.43	1.34e-07	1.94e-05			GO:0003824	"catalytic activity"	31.0429	-1.48678	1	0	"catalytic activity"
cysteine-type endopeptidase activity involved in apoptotic process (GO:0097153)	9	6	0.12	+	51.54	1.7e-08	3.22e-06			GO:0004672	"protein kinase activity"	3.19859	-9.57349	0.724879	0	"protein kinase activity"
cysteine-type endopeptidase activity involved in execution phase of apoptosis (GO:0097200)	6	4	0.08	+	51.54	4.96e-06	0.000481			GO:0140096	"catalytic activity acting on a protein"	12.7668	-12.2495	0.868602	0.29329	"protein kinase activity"
CARD domain binding (GO:0050700)	11	7	0.14	+	49.2	1.27e-09	3.01e-07			GO:0032041	"NAD-dependent histone deacetylase activity (H3-K14 specific)"	0.0551481	-1.70333	0.848206	0.328092	"protein kinase activity"
death receptor activity (GO:0005035)	5	3	0.06	+	46.39	0.000108	0.0077			GO:0097153	"cysteine-type endopeptidase activity involved in apoptotic process"	0.0827221	-5.49214	0.779049	0.340713	"protein kinase activity"
death domain binding (GO:0070513)	5	3	0.06	+	46.39	0.000108	0.00756			GO:0005035	"death receptor activity"	0.0716925	-2.11351	0.932411	0.387747	"protein kinase activity"
tumor necrosis factor receptor binding (GO:0005164)	17	8	0.22	+	36.38	4.83e-10	1.22e-07			GO:0016740	"transferase activity"	12.6013	-5.19586	0.868838	0.390665	"protein kinase activity"
transferrin receptor binding (GO:1990459)	7	3	0.09	+	33.14	0.000227	0.0151			GO:0004842	"ubiquitin-protein transferase activity"	2.39894	-1.30452	0.78825	0.504795	"protein kinase activity"
MAP kinase kinase kinase activity (GO:0004709)	23	9	0.3	+	30.25	1.38e-10	3.73e-08			GO:0019787	"ubiquitin-like protein transferase activity"	2.5313	-1.5817	0.78745	0.508603	"protein kinase activity"
histone deacetylase activity (H3-K14 specific) (GO:0031078)	8	3	0.1	+	28.99	0.00031	0.0202			GO:0008234	"cysteine-type peptidase activity"	1.10848	-2.19111	0.799462	0.557101	"protein kinase activity"
NAD-dependent histone deacetylase activity (H3-K14 specific) (GO:0032041)	8	3	0.1	+	28.99	0.00031	0.0198			GO:0016772	"transferase activity transferring phosphorus-containing groups"	5.00193	-6.5391	0.808061	0.562411	"protein kinase activity"
thioesterase binding (GO:0031996)	8	3	0.1	+	28.99	0.00031	0.0195			GO:0004709	"MAP kinase kinase kinase activity"	0.1489	-7.42829	0.782728	0.632225	"protein kinase activity"
tumor necrosis factor receptor superfamily binding (GO:0032813)	27	10	0.35	+	28.64	1.92e-11	6.59e-09			GO:0004706	"JUN kinase kinase kinase activity"	0.0661777	-1.6038	0.796066	0.65383	"protein kinase activity"
protein kinase B binding (GO:0043422)	9	3	0.12	+	25.77	0.000409	0.0253			GO:0097199	"cysteine-type endopeptidase activity involved in apoptotic signaling pathway"	0.0551481	-4.7122	0.775985	0.680507	"protein kinase activity"
JUN kinase kinase kinase activity (GO:0004706)	9	3	0.12	+	25.77	0.000409	0.0249			GO:0019901	"protein kinase binding"	3.70595	-9.39469	0.864088	0	"protein kinase binding"
NF-kappaB binding (GO:0051059)	19	6	0.25	+	24.42	5.43e-07	6.84e-05			GO:0031996	"thioesterase binding"	0.0606629	-1.70997	0.910398	0.364	"protein kinase binding"
cysteine-type endopeptidase inhibitor activity involved in apoptotic process (GO:0043027)	10	3	0.13	+	23.2	0.000527	0.0306			GO:0042826	"histone deacetylase binding"	0.672806	-2.54061	0.889986	0.469564	"protein kinase binding"
cysteine-type endopeptidase activator activity involved in apoptotic process (GO:0008656)	11	3	0.14	+	21.09	0.000664	0.0369			GO:0002020	"protease binding"	0.750014	-2.15058	0.888857	0.475794	"protein kinase binding"
cysteine-type endopeptidase regulator activity involved in apoptotic process (GO:0043028)	22	6	0.28	+	21.09	1.12e-06	0.000125			GO:0019903	"protein phosphatase binding"	0.821706	-2.53018	0.887892	0.481158	"protein kinase binding"
peptidase activator activity involved in apoptotic process (GO:0016505)	12	3	0.16	+	19.33	0.000822	0.0451			GO:0019902	"phosphatase binding"	1.06987	-2.48149	0.885017	0.49737	"protein kinase binding"
peptidase activator activity (GO:0016504)	19	4	0.25	+	16.28	0.000184	0.0124			GO:0031625	"ubiquitin protein ligase binding"	1.6379	-9.17134	0.880094	0.525967	"protein kinase binding"
cytokine receptor binding (GO:0005126)	90	12	1.16	+	10.31	5.05e-09	1e-06			GO:0044389	"ubiquitin-like protein ligase binding"	1.74268	-8.90658	0.879347	0.530407	"protein kinase binding"
cysteine-type endopeptidase activity (GO:0004197)	56	7	0.72	+	9.66	1.38e-05	0.00127			GO:0043422	"protein kinase B binding"	0.0606629	-1.59688	0.904722	0.569544	"protein kinase binding"
peptidase regulator activity (GO:0061134)	57	7	0.74	+	9.5	1.54e-05	0.00138			GO:0019900	"kinase binding"	4.15816	-9.8041	0.868055	0.601642	"protein kinase binding"
ubiquitin protein ligase binding (GO:0031625)	166	19	2.15	+	8.85	1.25e-12	6.74e-10			GO:0043028	"cysteine-type endopeptidase regulator activity involved in apoptotic process"	0.220592	-3.90309	0.907753	0	"cysteine-type endopeptidase regulator activity involved in apoptotic process"
protease binding (GO:0002020)	53	6	0.69	+	8.75	9.73e-05	0.00707			GO:0061134	"peptidase regulator activity"	1.27944	-2.86012	0.904616	0.684643	"cysteine-type endopeptidase regulator activity involved in apoptotic process"
ubiquitin-like protein ligase binding (GO:0044389)	175	19	2.26	+	8.39	2.94e-12	1.24e-09			GO:0043027	"cysteine-type endopeptidase inhibitor activity involved in apoptotic process"	0.121326	-1.51428	0.854017	0.68884	"cysteine-type endopeptidase regulator activity involved in apoptotic process"
histone deacetylase binding (GO:0042826)	65	7	0.84	+	8.33	3.35e-05	0.00288			GO:0016504	"peptidase activator activity"	0.237137	-1.90658	0.903356	0.689403	"cysteine-type endopeptidase regulator activity involved in apoptotic process"
protein phosphatase binding (GO:0019903)	91	8	1.18	+	6.8	3.51e-05	0.00295			GO:0016505	"peptidase activator activity involved in apoptotic process"	0.110296	-1.34582	0.857903	0.697458	"cysteine-type endopeptidase regulator activity involved in apoptotic process"
protein serine/threonine kinase activity (GO:0004674)	303	26	3.92	+	6.63	2.6e-14	3.27e-11			GO:0005524	"ATP binding"	8.1564	-4.96658	0.820524	0.0038397	"ATP binding"
protein serine kinase activity (GO:0106310)	264	22	3.41	+	6.44	6.11e-12	2.31e-09			GO:0043168	"anion binding"	13.2521	-3.81248	0.97618	0.323345	"ATP binding"
transcription coregulator binding (GO:0001221)	75	6	0.97	+	6.19	0.000559	0.032			GO:1901265	"nucleoside phosphate binding"	11.8679	-3.47108	0.91967	0.324077	"ATP binding"
protein serine/threonine/tyrosine kinase activity (GO:0004712)	303	24	3.92	+	6.12	1.56e-12	7.36e-10			GO:0044877	"protein-containing complex binding"	6.99829	-2.17849	0.995528	0.00431222	"protein-containing complex binding"
cysteine-type peptidase activity (GO:0008234)	104	8	1.35	+	5.95	8.51e-05	0.00644			GO:0097367	"carbohydrate derivative binding"	12.4579	-3.8962	0.995012	0.00485411	"carbohydrate derivative binding"
protein heterodimerization activity (GO:0046982)	121	9	1.56	+	5.75	3.86e-05	0.00318			GO:0005515	"protein binding"	76.7055	-3.16431	0.992241	0.00948735	"protein binding"
phosphatase binding (GO:0019902)	122	9	1.58	+	5.7	4.11e-05	0.0033			GO:0036094	"small molecule binding"	13.765	-2.58004	0.99491	0.00990836	"small molecule binding"
protein kinase activity (GO:0004672)	373	27	4.82	+	5.6	3.53e-13	2.67e-10			GO:0050700	"CARD domain binding"	0.0882369	-6.52143	0.978385	0.0119628	"CARD domain binding"
protein kinase binding (GO:0019901)	383	27	4.95	+	5.45	6.4e-13	4.03e-10			GO:0070513	"death domain binding"	0.0606629	-2.12148	0.978682	0.439698	"CARD domain binding"
kinase binding (GO:0019900)	426	29	5.51	+	5.26	1.66e-13	1.57e-10			GO:0051059	"NF-kappaB binding"	0.165444	-4.16494	0.954682	0.0127381	"NF-kappaB binding"
phosphotransferase activity, alcohol group as acceptor (GO:0016773)	448	27	5.79	+	4.66	2.07e-11	6.52e-09			GO:0061629	"RNA polymerase II-specific DNA-binding transcription factor binding"	1.91915	-1.55129	0.94741	0.687048	"NF-kappaB binding"
kinase activity (GO:0016301)	488	28	6.31	+	4.44	2.43e-11	7.06e-09			GO:0032813	"tumor necrosis factor receptor superfamily binding"	0.270226	-8.18111	0.949118	0.0134167	"tumor necrosis factor receptor superfamily binding"
protein domain specific binding (GO:0019904)	386	21	4.99	+	4.21	2.97e-08	5.34e-06			GO:1990459	"transferrin receptor binding"	0.0606629	-1.82102	0.961912	0.336498	"tumor necrosis factor receptor superfamily binding"
enzyme binding (GO:0019899)	1146	55	14.82	+	3.71	3.52e-20	1.33e-16			GO:0005126	"cytokine receptor binding"	1.47245	-6	0.952915	0.442422	"tumor necrosis factor receptor superfamily binding"
transferase activity, transferring phosphorus-containing groups (GO:0016772)	584	28	7.55	+	3.71	1.3e-09	2.89e-07			GO:0005164	"tumor necrosis factor receptor binding"	0.170959	-6.91364	0.950389	0.676609	"tumor necrosis factor receptor superfamily binding"
RNA polymerase II-specific DNA-binding transcription factor binding (GO:0061629)	210	10	2.72	+	3.68	0.000475	0.0281			GO:0043167	"ion binding"	33.348	-2.06048	0.993753	0.0163392	"ion binding"
signaling receptor binding (GO:0005102)	525	24	6.79	+	3.53	6.29e-08	9.91e-06			GO:0046982	"protein heterodimerization activity"	1.69305	-2.49757	0.966842	0.0167555	"protein heterodimerization activity"
protein dimerization activity (GO:0046983)	448	20	5.79	+	3.45	1.4e-06	0.000151			GO:0008134	"transcription factor binding"	3.17653	-2.19246	0.986384	0.0183188	"transcription factor binding"
protein homodimerization activity (GO:0042803)	320	14	4.14	+	3.38	7.97e-05	0.00628			GO:0019904	"protein domain specific binding"	3.70044	-5.27246	0.986099	0.018743	"protein domain specific binding"
catalytic activity, acting on a protein (GO:0140096)	1245	52	16.1	+	3.23	2.98e-16	5.63e-13			GO:0019899	"enzyme binding"	11.162	-15.8761	0.983624	0.0225138	"enzyme binding"
ubiquitin-like protein transferase activity (GO:0019787)	290	12	3.75	+	3.2	0.000437	0.0262			GO:0046983	"protein dimerization activity"	5.68025	-3.82102	0.985232	0.0244136	"protein dimerization activity"
transcription factor binding (GO:0008134)	364	15	4.71	+	3.19	8.32e-05	0.00642			GO:0005102	"signaling receptor binding"	8.60861	-5.00393	0.984281	0.0265988	"signaling receptor binding"
ubiquitin-protein transferase activity (GO:0004842)	272	11	3.52	+	3.13	0.000919	0.0496			GO:0042802	"identical protein binding"	10.8587	-6.07727	0.983697	0.0279984	"identical protein binding"
identical protein binding (GO:0042802)	987	36	12.77	+	2.82	3.99e-09	8.37e-07
ATP binding (GO:0005524)	898	32	11.61	+	2.76	7.17e-08	1.08e-05
adenyl nucleotide binding (GO:0030554)	939	33	12.14	+	2.72	5.69e-08	9.35e-06
protein-containing complex binding (GO:0044877)	551	19	7.13	+	2.67	8.95e-05	0.00663
adenyl ribonucleotide binding (GO:0032559)	930	32	12.03	+	2.66	1.59e-07	2.23e-05
purine ribonucleoside triphosphate binding (GO:0035639)	1048	34	13.55	+	2.51	2.23e-07	2.9e-05
purine nucleotide binding (GO:0017076)	1092	35	14.12	+	2.48	1.82e-07	2.45e-05
purine ribonucleotide binding (GO:0032555)	1081	34	13.98	+	2.43	6.54e-07	7.98e-05
ribonucleotide binding (GO:0032553)	1090	34	14.1	+	2.41	7.27e-07	8.59e-05
transferase activity (GO:0016740)	1343	41	17.37	+	2.36	3.71e-08	6.37e-06
carbohydrate derivative binding (GO:0097367)	1176	35	15.21	+	2.3	1.11e-06	0.000127
anion binding (GO:0043168)	1300	37	16.81	+	2.2	1.46e-06	0.000154
nucleotide binding (GO:0000166)	1230	35	15.91	+	2.2	3.4e-06	0.000347
nucleoside phosphate binding (GO:1901265)	1230	35	15.91	+	2.2	3.4e-06	0.000338
small molecule binding (GO:0036094)	1351	35	17.47	+	2	2.99e-05	0.00263
ion binding (GO:0043167)	3058	59	39.55	+	1.49	0.000127	0.0087
catalytic activity (GO:0003824)	2911	55	37.65	+	1.46	0.000578	0.0326
protein binding (GO:0005515)	6554	99	84.77	+	1.17	7.25e-06	0.000685
SC2_Vero			PANTHER											REVIGO
GO molecular function complete	reference - REFLIST (7809)	upload_1 (103)	upload_1 (expected)	upload_1 (over/under)	upload_1 (fold Enrichment)	upload_1 (raw P-value)	upload_1 (FDR)			TermID	Name	Frequency	Value	Uniqueness	Dispensability	Representative
cysteine-type endopeptidase activity involved in apoptotic signaling pathway (GO:0097199)	5	4	0.07	+	53.95	5.12e-06	0.000463			GO:0004672	"protein kinase activity"	3.19859	-12.8356	0.704449	0	"protein kinase activity"
death receptor activity (GO:0005035)	4	3	0.06	+	50.58	0.000102	0.00721			GO:0140096	"catalytic activity acting on a protein"	12.7668	-12.8962	0.866626	0.29329	"protein kinase activity"
cysteine-type endopeptidase activity involved in execution phase of apoptosis (GO:0097200)	6	4	0.09	+	44.96	8.44e-06	0.000744			GO:0097153	"cysteine-type endopeptidase activity involved in apoptotic process"	0.0827221	-4.13549	0.806885	0.340713	"protein kinase activity"
CARD domain binding (GO:0050700)	8	5	0.12	+	42.15	7.09e-07	7.54e-05			GO:0005035	"death receptor activity"	0.0716925	-2.14206	0.963902	0.387747	"protein kinase activity"
cysteine-type endopeptidase activity involved in apoptotic process (GO:0097153)	8	5	0.12	+	42.15	7.09e-07	7.32e-05			GO:0016740	"transferase activity"	12.6013	-6.4698	0.866865	0.390665	"protein kinase activity"
tumor necrosis factor receptor binding (GO:0005164)	14	8	0.21	+	38.54	4.26e-10	8.57e-08			GO:0019787	"ubiquitin-like protein transferase activity"	2.5313	-1.451	0.785122	0.508603	"protein kinase activity"
thioesterase binding (GO:0031996)	8	4	0.12	+	33.72	1.95e-05	0.0016			GO:0008234	"cysteine-type peptidase activity"	1.10848	-1.42946	0.797063	0.557101	"protein kinase activity"
transferrin receptor binding (GO:1990459)	6	3	0.09	+	33.72	0.000239	0.0157			GO:0016772	"transferase activity transferring phosphorus-containing groups"	5.00193	-8.48149	0.797445	0.562411	"protein kinase activity"
tumor necrosis factor receptor superfamily binding (GO:0032813)	23	10	0.34	+	29.32	1.99e-11	5.15e-09			GO:0004709	"MAP kinase kinase kinase activity"	0.1489	-7.08725	0.763801	0.632225	"protein kinase activity"
MAP kinase kinase kinase activity (GO:0004709)	23	9	0.34	+	26.39	4.52e-10	8.18e-08			GO:0004706	"JUN kinase kinase kinase activity"	0.0661777	-1.45223	0.778172	0.65383	"protein kinase activity"
protein kinase B binding (GO:0043422)	9	3	0.13	+	22.48	0.000606	0.0359			GO:0004708	"MAP kinase kinase activity"	0.0992665	-3.05601	0.771206	0.673578	"protein kinase activity"
JUN kinase kinase kinase activity (GO:0004706)	9	3	0.13	+	22.48	0.000606	0.0353			GO:0097199	"cysteine-type endopeptidase activity involved in apoptotic signaling pathway"	0.0551481	-3.33442	0.804372	0.680507	"protein kinase activity"
MAP kinase kinase activity (GO:0004708)	16	5	0.24	+	21.07	1.02e-05	0.000879			GO:0005488	"binding"	89.7259	-1.35952	1	0	"binding"
NF-kappaB binding (GO:0051059)	17	5	0.25	+	19.83	1.31e-05	0.0011			GO:0031625	"ubiquitin protein ligase binding"	1.6379	-9.12552	0.885098	0	"ubiquitin protein ligase binding"
cytokine receptor binding (GO:0005126)	82	14	1.22	+	11.51	7.32e-11	1.76e-08			GO:0031996	"thioesterase binding"	0.0606629	-2.79588	0.914014	0.338199	"ubiquitin protein ligase binding"
scaffold protein binding (GO:0097110)	26	4	0.39	+	10.37	0.00088	0.0489			GO:0042826	"histone deacetylase binding"	0.672806	-2.40782	0.894513	0.427492	"ubiquitin protein ligase binding"
ubiquitin protein ligase binding (GO:0031625)	148	19	2.19	+	8.66	2.07e-12	7.49e-10			GO:0019902	"phosphatase binding"	1.06987	-1.73518	0.88978	0.450417	"ubiquitin protein ligase binding"
cysteine-type endopeptidase activity (GO:0004197)	49	6	0.73	+	8.26	0.000137	0.00914			GO:0019901	"protein kinase binding"	3.70595	-9.10073	0.861846	0.525967	"ubiquitin protein ligase binding"
ubiquitin-like protein ligase binding (GO:0044389)	157	19	2.33	+	8.16	5.35e-12	1.61e-09			GO:0044389	"ubiquitin-like protein ligase binding"	1.74268	-8.79317	0.884389	0.530407	"ubiquitin protein ligase binding"
histone deacetylase binding (GO:0042826)	61	7	0.9	+	7.74	5.41e-05	0.00391			GO:0043422	"protein kinase B binding"	0.0606629	-1.44491	0.902274	0.569544	"ubiquitin protein ligase binding"
protein serine kinase activity (GO:0106310)	246	28	3.65	+	7.68	8.03e-17	1.45e-13			GO:0019900	"kinase binding"	4.15816	-8.95078	0.8737	0.601642	"ubiquitin protein ligase binding"
protein serine/threonine kinase activity (GO:0004674)	285	31	4.23	+	7.34	3.99e-18	1.44e-14			GO:0008270	"zinc ion binding"	4.56075	-1.81248	0.959236	0.00309418	"zinc ion binding"
protein tyrosine kinase binding (GO:1990782)	47	5	0.7	+	7.17	0.000911	0.0499			GO:0043168	"anion binding"	13.2521	-6.5376	0.956565	0.286551	"zinc ion binding"
transcription coregulator binding (GO:0001221)	68	7	1.01	+	6.94	0.000102	0.00708			GO:0005524	"ATP binding"	8.1564	-7.09909	0.794999	0.323345	"zinc ion binding"
protein serine/threonine/tyrosine kinase activity (GO:0004712)	284	29	4.21	+	6.89	2.9e-16	2.1e-13			GO:1901265	"nucleoside phosphate binding"	11.8679	-6.29243	0.91428	0.324077	"zinc ion binding"
protein tyrosine kinase activity (GO:0004713)	81	8	1.2	+	6.66	4.2e-05	0.0031			GO:0046914	"transition metal ion binding"	6.06077	-2.13549	0.957627	0.376314	"zinc ion binding"
protein kinase activity (GO:0004672)	351	32	5.2	+	6.15	1.21e-16	1.46e-13			GO:0097367	"carbohydrate derivative binding"	12.4579	-6.36552	0.994116	0.00430837	"carbohydrate derivative binding"
protein kinase binding (GO:0019901)	349	27	5.18	+	5.22	1.97e-12	7.93e-10			GO:0043167	"ion binding"	33.348	-5.65365	0.992549	0.00700299	"ion binding"
phosphotransferase activity, alcohol group as acceptor (GO:0016773)	425	32	6.3	+	5.08	1.99e-14	1.03e-11			GO:0036094	"small molecule binding"	13.765	-5.00261	0.99399	0.00722974	"small molecule binding"
RNA polymerase II-specific DNA-binding transcription factor binding (GO:0061629)	187	14	2.77	+	5.05	1.1e-06	0.000111			GO:1901363	"heterocyclic compound binding"	32.7249	-2.68825	0.992588	0.0100561	"heterocyclic compound binding"
cysteine-type peptidase activity (GO:0008234)	94	7	1.39	+	5.02	0.000648	0.0372			GO:0097159	"organic cyclic compound binding"	33.144	-2.5157	0.992562	0.0101142	"organic cyclic compound binding"
phosphatase binding (GO:0019902)	109	8	1.62	+	4.95	0.00029	0.0184			GO:0050700	"CARD domain binding"	0.0882369	-4.12263	0.989921	0.0110863	"CARD domain binding"
protein heterodimerization activity (GO:0046982)	110	8	1.63	+	4.9	0.000307	0.0192			GO:0097110	"scaffold protein binding"	0.369492	-1.31069	0.988412	0.012721	"scaffold protein binding"
kinase binding (GO:0019900)	388	28	5.75	+	4.87	3.42e-12	1.12e-09			GO:0005126	"cytokine receptor binding"	1.47245	-7.75449	0.949608	0.0148323	"cytokine receptor binding"
kinase activity (GO:0016301)	459	32	6.81	+	4.7	1.5e-13	6.79e-11			GO:1990459	"transferrin receptor binding"	0.0606629	-1.8041	0.959312	0.38557	"cytokine receptor binding"
transferase activity, transferring phosphorus-containing groups (GO:0016772)	544	32	8.07	+	3.97	1.19e-11	3.3e-09			GO:0032813	"tumor necrosis factor receptor superfamily binding"	0.270226	-8.28819	0.945691	0.442422	"cytokine receptor binding"
signaling receptor binding (GO:0005102)	454	26	6.73	+	3.86	2.87e-09	3.84e-07			GO:0005164	"tumor necrosis factor receptor binding"	0.170959	-7.06702	0.947059	0.676609	"cytokine receptor binding"
DNA-binding transcription factor binding (GO:0140297)	253	14	3.75	+	3.73	2.97e-05	0.00229			GO:0061629	"RNA polymerase II-specific DNA-binding transcription factor binding"	1.91915	-3.95468	0.918163	0.0153196	"RNA polymerase II-specific DNA-binding transcription factor binding"
transcription factor binding (GO:0008134)	330	18	4.89	+	3.68	2.29e-06	0.000212			GO:0051059	"NF-kappaB binding"	0.165444	-2.95861	0.932144	0.687048	"RNA polymerase II-specific DNA-binding transcription factor binding"
protein domain specific binding (GO:0019904)	356	19	5.28	+	3.6	1.56e-06	0.000149			GO:0046982	"protein heterodimerization activity"	1.69305	-1.7167	0.964358	0.0153827	"protein heterodimerization activity"
enzyme binding (GO:0019899)	1044	50	15.48	+	3.23	2.3e-15	1.39e-12			GO:0005515	"protein binding"	76.7055	-3.92812	0.99052	0.0163392	"protein binding"
catalytic activity, acting on a protein (GO:0140096)	1146	54	16.99	+	3.18	1.41e-16	1.27e-13			GO:0019904	"protein domain specific binding"	3.70044	-3.82681	0.984701	0.0170418	"protein domain specific binding"
protein homodimerization activity (GO:0042803)	282	13	4.18	+	3.11	0.000334	0.0205			GO:0008134	"transcription factor binding"	3.17653	-3.67366	0.98502	0.0183147	"transcription factor binding"
ubiquitin-like protein transferase activity (GO:0019787)	261	12	3.87	+	3.1	0.000587	0.0354			GO:0019899	"enzyme binding"	11.162	-11.857	0.981908	0.0225077	"enzyme binding"
protein dimerization activity (GO:0046983)	400	18	5.93	+	3.03	2.9e-05	0.00228			GO:0046983	"protein dimerization activity"	5.68025	-2.64207	0.983726	0.0244136	"protein dimerization activity"
adenyl nucleotide binding (GO:0030554)	868	39	12.87	+	3.03	9.07e-11	2.05e-08			GO:0005102	"signaling receptor binding"	8.60861	-6.41567	0.982653	0.0265988	"signaling receptor binding"
ATP binding (GO:0005524)	832	37	12.34	+	3	4.62e-10	7.96e-08			GO:0042802	"identical protein binding"	10.8587	-4.89279	0.98199	0.0279984	"identical protein binding"
adenyl ribonucleotide binding (GO:0032559)	861	38	12.77	+	2.98	2.97e-10	6.31e-08
zinc ion binding (GO:0008270)	390	16	5.78	+	2.77	0.000239	0.0154
purine nucleotide binding (GO:0017076)	1005	41	14.9	+	2.75	4.38e-10	8.34e-08
purine ribonucleoside triphosphate binding (GO:0035639)	967	39	14.34	+	2.72	2.05e-09	2.96e-07
purine ribonucleotide binding (GO:0032555)	996	40	14.77	+	2.71	1.28e-09	2.1e-07
ribonucleotide binding (GO:0032553)	1002	40	14.86	+	2.69	1.52e-09	2.39e-07
transition metal ion binding (GO:0046914)	486	19	7.21	+	2.64	0.000107	0.00732
identical protein binding (GO:0042802)	886	34	13.14	+	2.59	1.17e-07	1.28e-05
carbohydrate derivative binding (GO:0097367)	1076	41	15.96	+	2.57	3.34e-09	4.31e-07
nucleotide binding (GO:0000166)	1132	42	16.79	+	2.5	4.23e-09	5.27e-07
nucleoside phosphate binding (GO:1901265)	1132	42	16.79	+	2.5	4.23e-09	5.1e-07
anion binding (GO:0043168)	1198	44	17.76	+	2.48	1.93e-09	2.9e-07
transferase activity (GO:0016740)	1239	45	18.37	+	2.45	2.44e-09	3.39e-07
small molecule binding (GO:0036094)	1245	42	18.46	+	2.27	8.8e-08	9.94e-06
ion binding (GO:0043167)	2719	69	40.32	+	1.71	1.9e-08	2.22e-06
heterocyclic compound binding (GO:1901363)	2731	62	40.5	+	1.53	2.55e-05	0.00205
organic cyclic compound binding (GO:0097159)	2758	62	40.9	+	1.52	4.05e-05	0.00305
protein binding (GO:0005515)	5873	102	87.09	+	1.17	1.21e-06	0.000118
binding (GO:0005488)	6441	103	95.51	+	1.08	0.000773	0.0437
SC2_NHBE			PANTHER											REVIGO
GO molecular function complete	reference - REFLIST (7809)	upload_1 (106)	upload_1 (expected)	upload_1 (over/under)	upload_1 (fold Enrichment)	upload_1 (raw P-value)	upload_1 (FDR)			TermID	Name	Frequency	Value	Uniqueness	Dispensability	Representative
adenylate cyclase activity (GO:0004016)	7	7	0.1	+	73.67	2.01e-10	5.07e-08			GO:0003824	"catalytic activity"	31.0429	-12.8182	1	0	"catalytic activity"
uridine-diphosphatase activity (GO:0045134)	6	5	0.08	+	61.39	1.7e-07	2.92e-05			GO:0009975	"cyclase activity"	0.126841	-6.80967	0.855132	0	"cyclase activity"
guanosine-diphosphatase activity (GO:0004382)	6	5	0.08	+	61.39	1.7e-07	2.79e-05			GO:0004382	"guanosine-diphosphatase activity"	0.0496333	-4.5544	0.792309	0.112992	"cyclase activity"
adenylate kinase activity (GO:0004017)	5	4	0.07	+	58.94	3.64e-06	0.000509			GO:0004016	"adenylate cyclase activity"	0.0606629	-7.29499	0.844906	0.114602	"cyclase activity"
cyclase activity (GO:0009975)	9	7	0.12	+	57.3	6.56e-10	1.55e-07			GO:0016829	"lyase activity"	1.09745	-4.63639	0.825534	0.144276	"cyclase activity"
phosphorus-oxygen lyase activity (GO:0016849)	11	7	0.15	+	46.88	1.78e-09	3.97e-07			GO:0004812	"aminoacyl-tRNA ligase activity"	0.226107	-1.56225	0.826514	0.152142	"cyclase activity"
nucleoside-diphosphatase activity (GO:0017110)	9	5	0.12	+	40.93	7.13e-07	0.000112			GO:0016301	"kinase activity"	4.12508	-3.9393	0.623637	0.209515	"cyclase activity"
nucleoside diphosphate kinase activity (GO:0004550)	8	4	0.11	+	36.83	1.39e-05	0.00181			GO:0019239	"deaminase activity"	0.181989	-2.67366	0.804543	0.250593	"cyclase activity"
3',5'-cyclic-GMP phosphodiesterase activity (GO:0047555)	7	3	0.1	+	31.57	0.000262	0.021			GO:0016740	"transferase activity"	12.6013	-2.12784	0.774251	0.306747	"cyclase activity"
3',5'-cyclic-AMP phosphodiesterase activity (GO:0004115)	9	3	0.12	+	24.56	0.00047	0.0336			GO:0042578	"phosphoric ester hydrolase activity"	2.09011	-2.61618	0.735752	0.342692	"cyclase activity"
nucleoside monophosphate kinase activity (GO:0050145)	12	4	0.16	+	24.56	4.89e-05	0.00513			GO:0016814	"hydrolase activity acting on carbon-nitrogen (but not peptide) bonds in cyclic amidines"	0.198533	-2.61439	0.803226	0.35	"cyclase activity"
transferase activity, transferring nitrogenous groups (GO:0016769)	14	4	0.19	+	21.05	8.05e-05	0.00761			GO:0008483	"transaminase activity"	0.126841	-2.1296	0.77889	0.367282	"cyclase activity"
transaminase activity (GO:0008483)	14	4	0.19	+	21.05	8.05e-05	0.00742			GO:0016769	"transferase activity, transferring nitrogenous groups"	0.132355	-2.11862	0.778164	0.368874	"cyclase activity"
deaminase activity (GO:0019239)	20	5	0.27	+	18.42	1.68e-05	0.00212			GO:0016810	"hydrolase activity, acting on carbon-nitrogen (but not peptide) bonds"	0.744499	-1.87943	0.780872	0.397752	"cyclase activity"
adenylyltransferase activity (GO:0070566)	16	4	0.22	+	18.42	0.000125	0.011			GO:0017110	"nucleoside-diphosphatase activity"	0.0827221	-3.95078	0.803325	0.419919	"cyclase activity"
hydrolase activity, acting on carbon-nitrogen (but not peptide) bonds, in cyclic amidines (GO:0016814)	21	5	0.29	+	17.54	2.06e-05	0.00243			GO:0004017	"adenylate kinase activity"	0.0496333	-3.29328	0.702816	0.527127	"cyclase activity"
pyridoxal phosphate binding (GO:0030170)	26	6	0.35	+	17	3.42e-06	0.000497			GO:0047555	"3',5'-cyclic-GMP phosphodiesterase activity"	0.0772073	-1.67778	0.774689	0.545723	"cyclase activity"
vitamin B6 binding (GO:0070279)	27	6	0.37	+	16.37	4.13e-06	0.000558			GO:0016772	"transferase activity, transferring phosphorus-containing groups"	5.00193	-6.05012	0.693004	0.585548	"cyclase activity"
nucleobase-containing compound kinase activity (GO:0019205)	25	5	0.34	+	14.73	4.28e-05	0.00476			GO:0070566	"adenylyltransferase activity"	0.170959	-1.95861	0.714306	0.595323	"cyclase activity"
amino acid binding (GO:0016597)	27	5	0.37	+	13.64	5.92e-05	0.00589			GO:0016776	"phosphotransferase activity, phosphate group as acceptor"	0.215077	-1.46852	0.709183	0.609972	"cyclase activity"
ligase activity, forming carbon-oxygen bonds (GO:0016875)	22	4	0.3	+	13.39	0.000362	0.0279			GO:0019205	"nucleobase-containing compound kinase activity"	0.231622	-2.32239	0.70045	0.614855	"cyclase activity"
aminoacyl-tRNA ligase activity (GO:0004812)	22	4	0.3	+	13.39	0.000362	0.0274			GO:0016849	"phosphorus-oxygen lyase activity"	0.132355	-6.40121	0.836567	0.635932	"cyclase activity"
phosphotransferase activity, phosphate group as acceptor (GO:0016776)	24	4	0.33	+	12.28	0.000486	0.034			GO:0008081	"phosphoric diester hydrolase activity"	0.496333	-2.32422	0.75727	0.656416	"cyclase activity"
phosphoric diester hydrolase activity (GO:0008081)	43	6	0.58	+	10.28	4.39e-05	0.00474			GO:0030170	"pyridoxal phosphate binding"	0.2978	-3.30364	0.808306	0	"pyridoxal phosphate binding"
tRNA binding (GO:0000049)	37	5	0.5	+	9.96	0.000225	0.0189			GO:0000049	"tRNA binding"	0.397066	-1.72354	0.925201	0.132475	"pyridoxal phosphate binding"
lyase activity (GO:0016829)	94	11	1.28	+	8.62	1.28e-07	2.31e-05			GO:0043168	"anion binding"	13.2521	-12.6253	0.964871	0.186782	"pyridoxal phosphate binding"
protein tyrosine kinase activity (GO:0004713)	83	8	1.13	+	7.1	2.69e-05	0.00308			GO:1901265	"nucleoside phosphate binding"	11.8679	-11.7375	0.878441	0.196207	"pyridoxal phosphate binding"
vitamin binding (GO:0019842)	66	6	0.9	+	6.7	0.000382	0.0283			GO:0016597	"amino acid binding"	0.314344	-2.22988	0.858094	0.295377	"pyridoxal phosphate binding"
hydrolase activity, acting on carbon-nitrogen (but not peptide) bonds (GO:0016810)	80	7	1.09	+	6.45	0.000154	0.0132			GO:0019842	"vitamin binding"	0.810677	-1.54821	0.842452	0.323343	"pyridoxal phosphate binding"
phosphoric ester hydrolase activity (GO:0042578)	196	12	2.66	+	4.51	1.98e-05	0.00242			GO:0000166	"nucleotide binding"	11.8624	-11.6402	0.713043	0.492332	"pyridoxal phosphate binding"
transferase activity, transferring phosphorus-containing groups (GO:0016772)	584	28	7.93	+	3.53	4.24e-09	8.91e-07			GO:0019900	"kinase binding"	4.15816	-1.70553	0.996205	0.00247609	"kinase binding"
ATP binding (GO:0005524)	898	42	12.19	+	3.45	2e-13	9.43e-11			GO:0036094	"small molecule binding"	13.765	-14.3497	0.996082	0.0043145	"small molecule binding"
adenyl ribonucleotide binding (GO:0032559)	930	43	12.62	+	3.41	1.3e-13	8.21e-11			GO:0097367	"carbohydrate derivative binding"	12.4579	-10.0773	0.996168	0.00547889	"carbohydrate derivative binding"
protein serine/threonine kinase activity (GO:0004674)	303	14	4.11	+	3.4	7.72e-05	0.00749			GO:0043167	"ion binding"	33.348	-7.68403	0.995127	0.00722974	"ion binding"
adenyl nucleotide binding (GO:0030554)	939	43	12.75	+	3.37	1.8e-13	9.74e-11			GO:1901363	"heterocyclic compound binding"	32.7249	-4.69897	0.995152	0.0100561	"heterocyclic compound binding"
kinase activity (GO:0016301)	488	22	6.62	+	3.32	7.58e-07	0.000115			GO:0097159	"organic cyclic compound binding"	33.144	-4.65956	0.995135	0.0101142	"organic cyclic compound binding"
small molecule binding (GO:0036094)	1351	59	18.34	+	3.22	1.18e-18	4.47e-15			GO:0042802	"identical protein binding"	10.8587	-1.56703	0.995574	0.0228789	"identical protein binding"
protein kinase activity (GO:0004672)	373	16	5.06	+	3.16	5.37e-05	0.00549
purine ribonucleotide binding (GO:0032555)	1081	46	14.67	+	3.13	2.2e-13	9.26e-11
anion binding (GO:0043168)	1300	55	17.65	+	3.12	1.88e-16	2.37e-13
nucleotide binding (GO:0000166)	1230	52	16.7	+	3.11	2.42e-15	2.29e-12
nucleoside phosphate binding (GO:1901265)	1230	52	16.7	+	3.11	2.42e-15	1.83e-12
ribonucleotide binding (GO:0032553)	1090	46	14.8	+	3.11	2.96e-13	1.02e-10
purine nucleotide binding (GO:0017076)	1092	46	14.82	+	3.1	3.16e-13	9.96e-11
purine ribonucleoside triphosphate binding (GO:0035639)	1048	44	14.23	+	3.09	1.57e-12	4.58e-10
carbohydrate derivative binding (GO:0097367)	1176	48	15.96	+	3.01	2.21e-13	8.37e-11
kinase binding (GO:0019900)	426	16	5.78	+	2.77	0.000239	0.0197
phosphotransferase activity, alcohol group as acceptor (GO:0016773)	448	16	6.08	+	2.63	0.000413	0.03
catalytic activity (GO:0003824)	2911	82	39.51	+	2.08	8.06e-17	1.52e-13
identical protein binding (GO:0042802)	987	27	13.4	+	2.02	0.000345	0.0271
transferase activity (GO:0016740)	1343	35	18.23	+	1.92	8.27e-05	0.00745
ion binding (GO:0043167)	3058	75	41.51	+	1.81	7.68e-11	2.07e-08
heterocyclic compound binding (GO:1901363)	3041	69	41.28	+	1.67	1e-07	2e-05
organic cyclic compound binding (GO:0097159)	3068	69	41.65	+	1.66	1.16e-07	2.19e-05

## Sheet: S5
Supplementary Table S5: We reported the Gene Ontology results for the various viruses first done using the PANTHER and then next we used the PANTHER data for parent-child relationship analysis using REVIGO software. The gene ontology analysis was perfromed using top 100 central genes present in the Repressed TopNet for each virus and using the customized reference background (which is provided in…
SC2_A549		PANTHER											REVIGO
GO biological process complete	reference - REFLIST (7809)	top_100 (103)	top_100 (expected)	top_100 (over/under)	top_100 (fold Enrichment)	top_100 (raw P-value)	top_100 (FDR)			TermID	Name	Frequency	Value	Uniqueness	Dispensability	Representative
pre-replicative complex assembly involved in cell cycle DNA replication (GO:1902299)	5	4	0.07	+	60.65	3.25e-06	0.00071			GO:0006260	"DNA replication"	1.514	-13.353	0.852	0	"DNA replication"
pre-replicative complex assembly involved in nuclear cell cycle DNA replication (GO:0006267)	5	4	0.07	+	60.65	3.25e-06	0.000698			GO:0046483	"heterocycle metabolic process"	16.04	-3.343	0.918	0.166	"DNA replication"
nuclear cell cycle DNA replication initiation (GO:1902315)	4	3	0.05	+	56.86	7.22e-05	0.00861			GO:0031623	"receptor internalization"	0.365	-1.421	0.917	0.192	"DNA replication"
cell cycle DNA replication initiation (GO:1902292)	4	3	0.05	+	56.86	7.22e-05	0.00853			GO:0018108	"peptidyl-tyrosine phosphorylation"	0.864	-2.408	0.912	0.21	"DNA replication"
mitotic DNA replication initiation (GO:1902975)	4	3	0.05	+	56.86	7.22e-05	0.00845			GO:0009058	"biosynthetic process"	15.945	-2.644	0.932	0.229	"DNA replication"
double-strand break repair via break-induced replication (GO:0000727)	9	6	0.12	+	50.54	1.91e-08	8.96e-06			GO:1901360	"organic cyclic compound metabolic process"	17.644	-3.088	0.924	0.236	"DNA replication"
mitotic DNA replication (GO:1902969)	10	6	0.13	+	45.49	3.03e-08	1.37e-05			GO:0006259	"DNA metabolic process"	4.307	-8.137	0.842	0.256	"DNA replication"
positive regulation of cardiac muscle cell differentiation (GO:2000727)	6	3	0.08	+	37.91	0.00017	0.0158			GO:0006725	"cellular aromatic compound metabolic process"	16.282	-3.335	0.918	0.275	"DNA replication"
DNA strand elongation involved in DNA replication (GO:0006271)	15	7	0.2	+	35.38	7.5e-09	4.91e-06			GO:0044260	"cellular macromolecule metabolic process"	27.386	-2.446	0.885	0.323	"DNA replication"
DNA unwinding involved in DNA replication (GO:0006268)	11	5	0.15	+	34.46	1.32e-06	0.000333			GO:0034641	"cellular nitrogen compound metabolic process"	18.861	-2.177	0.909	0.338	"DNA replication"
DNA strand elongation (GO:0022616)	18	8	0.24	+	33.7	8.07e-10	7.56e-07			GO:0022616	"DNA strand elongation"	0.135	-6.121	0.854	0.377	"DNA replication"
negative regulation of natural killer cell mediated cytotoxicity (GO:0045953)	7	3	0.09	+	32.49	0.000241	0.0206			GO:0043170	"macromolecule metabolic process"	33.864	-1.932	0.914	0.398	"DNA replication"
negative regulation of natural killer cell mediated immunity (GO:0002716)	7	3	0.09	+	32.49	0.000241	0.0205			GO:0006297	"nucleotide-excision repair, DNA gap filling"	0.135	-3.035	0.806	0.455	"DNA replication"
branching involved in salivary gland morphogenesis (GO:0060445)	8	3	0.11	+	28.43	0.000328	0.0257			GO:0042769	"DNA damage response, detection of DNA damage"	0.213	-1.558	0.895	0.471	"DNA replication"
negative regulation of leukocyte mediated cytotoxicity (GO:0001911)	8	3	0.11	+	28.43	0.000328	0.0256			GO:0006261	"DNA-dependent DNA replication"	1.088	-12.83	0.819	0.501	"DNA replication"
mitotic interphase (GO:0051329)	8	3	0.11	+	28.43	0.000328	0.0254			GO:0006287	"base-excision repair, gap-filling"	0.191	-2.939	0.8	0.532	"DNA replication"
interphase (GO:0051325)	8	3	0.11	+	28.43	0.000328	0.0253			GO:0018212	"peptidyl-tyrosine modification"	0.881	-2.384	0.912	0.604	"DNA replication"
negative regulation of cell killing (GO:0031342)	8	3	0.11	+	28.43	0.000328	0.0251			GO:0090304	"nucleic acid metabolic process"	12.271	-4.674	0.836	0.615	"DNA replication"
positive regulation of cardiocyte differentiation (GO:1905209)	8	3	0.11	+	28.43	0.000328	0.025			GO:0019438	"aromatic compound biosynthetic process"	5.9	-1.421	0.829	0.617	"DNA replication"
positive regulation of DNA-directed DNA polymerase activity (GO:1900264)	8	3	0.11	+	28.43	0.000328	0.0248			GO:0018130	"heterocycle biosynthetic process"	5.844	-1.402	0.829	0.622	"DNA replication"
regulation of DNA-directed DNA polymerase activity (GO:1900262)	8	3	0.11	+	28.43	0.000328	0.0247			GO:0034654	"nucleobase-containing compound biosynthetic process"	5.429	-1.801	0.817	0.644	"DNA replication"
DNA replication initiation (GO:0006270)	35	13	0.46	+	28.16	1.88e-14	4.93e-11			GO:0034645	"cellular macromolecule biosynthetic process"	9.075	-4.418	0.817	0.653	"DNA replication"
biological phase (GO:0044848)	9	3	0.12	+	25.27	0.000433	0.0312			GO:0009059	"macromolecule biosynthetic process"	9.31	-4.79	0.852	0.657	"DNA replication"
nucleotide-excision repair, DNA gap filling (GO:0006297)	15	5	0.2	+	25.27	4.5e-06	0.000922			GO:0022610	"biological adhesion"	5.311	-1.338	1	0	"biological adhesion"
mitotic cell cycle phase (GO:0098763)	9	3	0.12	+	25.27	0.000433	0.031			GO:0032502	"developmental process"	32.227	-2.13	1	0	"developmental process"
cell cycle phase (GO:0022403)	9	3	0.12	+	25.27	0.000433	0.0308			GO:0040011	"locomotion"	7.431	-4.11	1	0	"locomotion"
nuclear DNA replication (GO:0033260)	43	14	0.57	+	24.68	7.86e-15	3.44e-11			GO:0044848	"biological phase"	18.213	-1.506	1	0	"biological phase"
cell cycle DNA replication (GO:0044786)	43	14	0.57	+	24.68	7.86e-15	2.58e-11			GO:0050896	"response to stimulus"	47.426	-2.991	1	0	"response to stimulus"
error-prone translesion synthesis (GO:0042276)	13	4	0.17	+	23.33	5.66e-05	0.00707			GO:0051329	"mitotic interphase"	18.213	-1.595	0.977	0	"mitotic interphase"
telomere maintenance via semi-conservative replication (GO:0032201)	29	8	0.38	+	20.91	1.77e-08	8.6e-06			GO:0060249	"anatomical structure homeostasis"	2.047	-5.53	0.968	0	"anatomical structure homeostasis"
error-free translesion synthesis (GO:0070987)	11	3	0.15	+	20.68	0.000703	0.0447			GO:0032200	"telomere organization"	0.555	-6.097	0.941	0.004	"telomere organization"
DNA synthesis involved in DNA repair (GO:0000731)	28	7	0.37	+	18.95	2.57e-07	8.65e-05			GO:0061564	"axon development"	2.305	-3.142	0.841	0.173	"telomere organization"
ephrin receptor signaling pathway (GO:0048013)	45	11	0.59	+	18.53	9.68e-11	1.15e-07			GO:0042246	"tissue regeneration"	0.337	-1.642	0.943	0.181	"telomere organization"
translesion synthesis (GO:0019985)	21	5	0.28	+	18.05	1.8e-05	0.0028			GO:0065004	"protein-DNA complex assembly"	1.43	-2.66	0.939	0.193	"telomere organization"
pre-replicative complex assembly (GO:0036388)	18	4	0.24	+	16.85	0.000165	0.0156			GO:0035239	"tube morphogenesis"	3.601	-2.654	0.87	0.264	"telomere organization"
postreplication repair (GO:0006301)	27	6	0.36	+	16.85	3.5e-06	0.000741			GO:0035295	"tube development"	4.689	-2.103	0.916	0.294	"telomere organization"
base-excision repair, gap-filling (GO:0006287)	30	6	0.4	+	15.16	5.97e-06	0.00115			GO:0001944	"vasculature development"	2.832	-1.631	0.899	0.296	"telomere organization"
tissue regeneration (GO:0042246)	21	4	0.28	+	14.44	0.000278	0.0228			GO:0051276	"chromosome organization"	5.934	-3.166	0.941	0.325	"telomere organization"
DNA-dependent DNA replication (GO:0006261)	115	21	1.52	+	13.84	2.26e-17	1.48e-13			GO:0072359	"circulatory system development"	4.851	-1.36	0.909	0.329	"telomere organization"
DNA damage response, detection of DNA damage (GO:0042769)	23	4	0.3	+	13.19	0.000378	0.0277			GO:0048856	"anatomical structure development"	29.675	-2.812	0.901	0.362	"telomere organization"
morphogenesis of an epithelial sheet (GO:0002011)	24	4	0.32	+	12.64	0.000436	0.0309			GO:0060445	"branching involved in salivary gland morphogenesis"	0.09	-1.59	0.914	0.362	"telomere organization"
telomere maintenance (GO:0000723)	74	12	0.98	+	12.29	8.5e-10	7.43e-07			GO:0016043	"cellular component organization"	32.036	-1.83	0.938	0.37	"telomere organization"
telomere organization (GO:0032200)	75	12	0.99	+	12.13	9.75e-10	7.99e-07			GO:0001704	"formation of primary germ layer"	0.6	-1.432	0.898	0.444	"telomere organization"
G1/S transition of mitotic cell cycle (GO:0000082)	65	10	0.86	+	11.66	3.69e-08	1.61e-05			GO:0009653	"anatomical structure morphogenesis"	11.918	-1.889	0.908	0.459	"telomere organization"
mitotic G2 DNA damage checkpoint signaling (GO:0007095)	26	4	0.34	+	11.66	0.000572	0.0383			GO:0007399	"nervous system development"	12.21	-1.37	0.895	0.463	"telomere organization"
sprouting angiogenesis (GO:0002040)	26	4	0.34	+	11.66	0.000572	0.0381			GO:0071824	"protein-DNA complex subunit organization"	1.643	-2.682	0.947	0.527	"telomere organization"
receptor internalization (GO:0031623)	26	4	0.34	+	11.66	0.000572	0.0379			GO:0032990	"cell part morphogenesis"	2.877	-2.16	0.832	0.545	"telomere organization"
cell cycle G1/S phase transition (GO:0044843)	66	10	0.87	+	11.49	4.2e-08	1.67e-05			GO:0032989	"cellular component morphogenesis"	3.354	-1.848	0.849	0.558	"telomere organization"
intrinsic apoptotic signaling pathway in response to DNA damage (GO:0008630)	40	6	0.53	+	11.37	2.58e-05	0.00376			GO:0002011	"morphogenesis of an epithelial sheet"	0.269	-1.51	0.909	0.561	"telomere organization"
recombinational repair (GO:0000725)	74	11	0.98	+	11.27	1.02e-08	6.05e-06			GO:0071103	"DNA conformation change"	1.739	-3.358	0.934	0.575	"telomere organization"
double-strand break repair via homologous recombination (GO:0000724)	74	11	0.98	+	11.27	1.02e-08	5.79e-06			GO:0032508	"DNA duplex unwinding"	0.583	-3.57	0.935	0.578	"telomere organization"
integrin-mediated signaling pathway (GO:0007229)	35	5	0.46	+	10.83	0.000155	0.0152			GO:0048646	"anatomical structure formation involved in morphogenesis"	4.879	-2.182	0.874	0.591	"telomere organization"
regulation of cell killing (GO:0031341)	35	5	0.46	+	10.83	0.000155	0.0151			GO:0000902	"cell morphogenesis"	3.892	-1.336	0.878	0.598	"telomere organization"
DNA replication (GO:0006260)	177	25	2.33	+	10.71	3.39e-18	4.44e-14			GO:0007275	"multicellular organism development"	27.448	-2.425	0.892	0.612	"telomere organization"
DNA biosynthetic process (GO:0071897)	64	9	0.84	+	10.66	3.67e-07	0.000115			GO:0048731	"system development"	23.993	-1.686	0.889	0.628	"telomere organization"
DNA duplex unwinding (GO:0032508)	73	9	0.96	+	9.35	1.01e-06	0.000269			GO:0002040	"sprouting angiogenesis"	0.331	-1.419	0.887	0.646	"telomere organization"
DNA geometric change (GO:0032392)	73	9	0.96	+	9.35	1.01e-06	0.000264			GO:0021954	"central nervous system neuron development"	0.499	-1.527	0.891	0.646	"telomere organization"
base-excision repair (GO:0006284)	49	6	0.65	+	9.28	7.27e-05	0.00844			GO:0021953	"central nervous system neuron differentiation"	1.015	-1.429	0.887	0.646	"telomere organization"
regulation of striated muscle cell differentiation (GO:0051153)	42	5	0.55	+	9.03	0.000337	0.0253			GO:0006974	"cellular response to DNA damage stimulus"	4.33	-7.362	0.888	0.005	"cellular response to DNA damage stimulus"
central nervous system neuron development (GO:0021954)	44	5	0.58	+	8.62	0.00041	0.0297			GO:0006935	"chemotaxis"	3.017	-6.061	0.921	0.118	"cellular response to DNA damage stimulus"
cell chemotaxis (GO:0060326)	54	6	0.71	+	8.42	0.000119	0.0128			GO:0048013	"ephrin receptor signaling pathway"	0.482	-6.939	0.92	0.143	"cellular response to DNA damage stimulus"
formation of primary germ layer (GO:0001704)	47	5	0.62	+	8.07	0.000542	0.037			GO:0051716	"cellular response to stimulus"	37.773	-5.202	0.943	0.191	"cellular response to DNA damage stimulus"
regulation of cyclin-dependent protein serine/threonine kinase activity (GO:0000079)	58	6	0.77	+	7.84	0.000171	0.0158			GO:0009719	"response to endogenous stimulus"	7.93	-1.55	0.96	0.224	"cellular response to DNA damage stimulus"
regulation of cyclin-dependent protein kinase activity (GO:1904029)	58	6	0.77	+	7.84	0.000171	0.0157			GO:0007166	"cell surface receptor signaling pathway"	13.976	-1.987	0.887	0.267	"cellular response to DNA damage stimulus"
double-strand break repair (GO:0006302)	142	14	1.87	+	7.47	1.13e-08	6.19e-06			GO:0006950	"response to stress"	20.028	-3.839	0.954	0.304	"cellular response to DNA damage stimulus"
DNA recombination (GO:0006310)	139	13	1.83	+	7.09	7.02e-08	2.56e-05			GO:0010243	"response to organonitrogen compound"	5.597	-1.703	0.953	0.336	"cellular response to DNA damage stimulus"
peptidyl-tyrosine phosphorylation (GO:0018108)	86	8	1.13	+	7.05	2.77e-05	0.00391			GO:1901698	"response to nitrogen compound"	6.068	-1.866	0.952	0.377	"cellular response to DNA damage stimulus"
peptidyl-tyrosine modification (GO:0018212)	87	8	1.15	+	6.97	2.99e-05	0.00413			GO:0007167	"enzyme linked receptor protein signaling pathway"	4.021	-4.793	0.901	0.396	"cellular response to DNA damage stimulus"
axon guidance (GO:0007411)	134	12	1.77	+	6.79	3.59e-07	0.000115			GO:0007229	"integrin-mediated signaling pathway"	0.533	-1.818	0.922	0.401	"cellular response to DNA damage stimulus"
neuron projection guidance (GO:0097485)	135	12	1.78	+	6.74	3.87e-07	0.000118			GO:0033554	"cellular response to stress"	9.518	-5.287	0.91	0.468	"cellular response to DNA damage stimulus"
regulation of muscle cell differentiation (GO:0051147)	79	7	1.04	+	6.72	0.000119	0.0126			GO:0006281	"DNA repair"	2.939	-6.577	0.747	0.638	"cellular response to DNA damage stimulus"
protein-DNA complex assembly (GO:0065004)	102	9	1.35	+	6.69	1.27e-05	0.00219			GO:0000731	"DNA synthesis involved in DNA repair"	0.297	-4.063	0.759	0.644	"cellular response to DNA damage stimulus"
anatomical structure homeostasis (GO:0060249)	182	16	2.4	+	6.67	4.28e-09	2.95e-06			GO:0006301	"postreplication repair"	0.297	-3.13	0.792	0.644	"cellular response to DNA damage stimulus"
central nervous system neuron differentiation (GO:0021953)	73	6	0.96	+	6.23	0.000542	0.0372			GO:0006284	"base-excision repair"	0.32	-2.074	0.791	0.649	"cellular response to DNA damage stimulus"
chemotaxis (GO:0006935)	219	18	2.89	+	6.23	1.13e-09	8.69e-07			GO:0008630	"intrinsic apoptotic signaling pathway in response to DNA damage"	0.348	-2.425	0.857	0.654	"cellular response to DNA damage stimulus"
taxis (GO:0042330)	220	18	2.9	+	6.2	1.21e-09	8.79e-07			GO:0000723	"telomere maintenance"	0.533	-6.129	0.77	0.687	"cellular response to DNA damage stimulus"
mitotic cell cycle phase transition (GO:0044772)	161	13	2.12	+	6.12	3.44e-07	0.000113			GO:0042330	"taxis"	3.034	-6.056	0.932	0.688	"cellular response to DNA damage stimulus"
mitotic DNA damage checkpoint signaling (GO:0044773)	89	7	1.17	+	5.96	0.000238	0.0206			GO:0000724	"double-strand break repair via homologous recombination"	0.555	-5.237	0.777	0.69	"cellular response to DNA damage stimulus"
protein-DNA complex subunit organization (GO:0071824)	129	10	1.7	+	5.88	1.19e-05	0.00208			GO:0007169	"transmembrane receptor protein tyrosine kinase signaling pathway"	2.894	-5.141	0.902	0.695	"cellular response to DNA damage stimulus"
cell cycle phase transition (GO:0044770)	168	13	2.22	+	5.87	5.43e-07	0.000151			GO:0008283	"cell population proliferation"	2.67	-1.642	0.995	0.006	"cell population proliferation"
mitotic DNA integrity checkpoint signaling (GO:0044774)	92	7	1.21	+	5.77	0.000288	0.0233			GO:1903047	"mitotic cell cycle process"	3.696	-6.975	0.891	0.006	"mitotic cell cycle process"
DNA conformation change (GO:0071103)	158	12	2.08	+	5.76	1.84e-06	0.000439			GO:0007049	"cell cycle"	7.409	-8.148	0.995	0.007	"cell cycle"
angiogenesis (GO:0001525)	132	10	1.74	+	5.74	1.44e-05	0.00232			GO:0007155	"cell adhesion"	5.272	-1.336	0.995	0.007	"cell adhesion"
DNA integrity checkpoint signaling (GO:0031570)	114	8	1.5	+	5.32	0.000178	0.0159			GO:0051674	"localization of cell"	6.136	-2.055	0.986	0.007	"localization of cell"
axonogenesis (GO:0007409)	187	13	2.47	+	5.27	1.69e-06	0.00041			GO:0006928	"movement of cell or subcellular component"	8.828	-2.693	0.994	0.007	"movement of cell or subcellular component"
transmembrane receptor protein tyrosine kinase signaling pathway (GO:0007169)	260	18	3.43	+	5.25	1.43e-08	7.23e-06			GO:0071840	"cellular component organization or biogenesis"	33.281	-1.654	0.993	0.011	"cellular component organization or biogenesis"
DNA repair (GO:0006281)	350	23	4.62	+	4.98	2.62e-10	2.65e-07			GO:0030155	"regulation of cell adhesion"	4.016	-2.569	0.961	0.03	"regulation of cell adhesion"
DNA damage checkpoint signaling (GO:0000077)	107	7	1.41	+	4.96	0.00068	0.0437			GO:0051347	"positive regulation of transferase activity"	3.808	-2.455	0.905	0.033	"positive regulation of transferase activity"
axon development (GO:0061564)	199	13	2.62	+	4.95	3.24e-06	0.000721			GO:1900264	"positive regulation of DNA-directed DNA polymerase activity"	0.05	-1.606	0.896	0.5	"positive regulation of transferase activity"
negative regulation of mitotic cell cycle phase transition (GO:1901991)	138	9	1.82	+	4.94	0.000117	0.0127			GO:0051338	"regulation of transferase activity"	5.642	-4.724	0.92	0.564	"positive regulation of transferase activity"
regulation of signal transduction by p53 class mediator (GO:1901796)	142	9	1.87	+	4.81	0.000144	0.0143			GO:0050790	"regulation of catalytic activity"	13.494	-3.656	0.916	0.596	"positive regulation of transferase activity"
positive regulation of cell adhesion (GO:0045785)	176	11	2.32	+	4.74	2.88e-05	0.00402			GO:0000079	"regulation of cyclin-dependent protein serine/threonine kinase activity"	0.544	-1.801	0.81	0.64	"positive regulation of transferase activity"
blood vessel morphogenesis (GO:0048514)	180	11	2.37	+	4.63	3.5e-05	0.00464			GO:1904029	"regulation of cyclin-dependent protein kinase activity"	0.566	-1.804	0.81	0.643	"positive regulation of transferase activity"
DNA metabolic process (GO:0006259)	478	29	6.3	+	4.6	4.44e-12	7.29e-09			GO:0044093	"positive regulation of molecular function"	8.923	-1.498	0.922	0.658	"positive regulation of transferase activity"
mitotic cell cycle process (GO:1903047)	434	26	5.72	+	4.54	9.69e-11	1.06e-07			GO:0031341	"regulation of cell killing"	0.623	-1.821	0.97	0.04	"regulation of cell killing"
positive regulation of leukocyte activation (GO:0002696)	136	8	1.79	+	4.46	0.000549	0.0371			GO:0051147	"regulation of muscle cell differentiation"	0.802	-1.9	0.951	0.042	"regulation of muscle cell differentiation"
cell cycle checkpoint signaling (GO:0000075)	137	8	1.81	+	4.43	0.000575	0.0379			GO:2000727	"positive regulation of cardiac muscle cell differentiation"	0.05	-1.801	0.937	0.358	"regulation of muscle cell differentiation"
cell cycle process (GO:0022402)	569	33	7.51	+	4.4	3.09e-13	6.75e-10			GO:0022603	"regulation of anatomical structure morphogenesis"	5.294	-2.155	0.947	0.446	"regulation of muscle cell differentiation"
positive regulation of cell activation (GO:0050867)	138	8	1.82	+	4.4	0.000602	0.0392			GO:0051094	"positive regulation of developmental process"	6.938	-1.335	0.916	0.618	"regulation of muscle cell differentiation"
mitotic cell cycle (GO:0000278)	483	28	6.37	+	4.4	3.2e-11	4.67e-08			GO:0065009	"regulation of molecular function"	17.257	-2.625	0.965	0.043	"regulation of molecular function"
cell morphogenesis involved in neuron differentiation (GO:0048667)	225	13	2.97	+	4.38	1.15e-05	0.00204			GO:0010948	"negative regulation of cell cycle process"	2.008	-2.081	0.866	0.047	"negative regulation of cell cycle process"
enzyme linked receptor protein signaling pathway (GO:0007167)	347	20	4.58	+	4.37	3.8e-08	1.61e-05			GO:0031342	"negative regulation of cell killing"	0.157	-1.6	0.944	0.185	"negative regulation of cell cycle process"
negative regulation of mitotic cell cycle (GO:0045930)	175	10	2.31	+	4.33	0.000137	0.0139			GO:0051129	"negative regulation of cellular component organization"	3.965	-1.87	0.935	0.269	"negative regulation of cell cycle process"
negative regulation of cell cycle phase transition (GO:1901988)	179	10	2.36	+	4.24	0.000164	0.0156			GO:0045786	"negative regulation of cell cycle"	2.479	-1.561	0.883	0.676	"negative regulation of cell cycle process"
cellular response to DNA damage stimulus (GO:0006974)	521	29	6.87	+	4.22	3.32e-11	4.35e-08			GO:0045785	"positive regulation of cell adhesion"	2.384	-2.396	0.928	0.048	"positive regulation of cell adhesion"
neuron projection morphogenesis (GO:0048812)	249	13	3.28	+	3.96	3.19e-05	0.00436			GO:0010942	"positive regulation of cell death"	3.432	-1.987	0.928	0.222	"positive regulation of cell adhesion"
negative regulation of cell cycle process (GO:0010948)	231	12	3.05	+	3.94	6.89e-05	0.00829			GO:0048522	"positive regulation of cellular process"	31.548	-2.971	0.902	0.303	"positive regulation of cell adhesion"
plasma membrane bounded cell projection morphogenesis (GO:0120039)	251	13	3.31	+	3.93	3.46e-05	0.00463			GO:0008284	"positive regulation of cell population proliferation"	5.126	-2.362	0.928	0.333	"positive regulation of cell adhesion"
cell projection morphogenesis (GO:0048858)	254	13	3.35	+	3.88	3.89e-05	0.0051			GO:0031325	"positive regulation of cellular metabolic process"	18.132	-1.799	0.865	0.48	"positive regulation of cell adhesion"
regulation of cell-cell adhesion (GO:0022407)	180	9	2.37	+	3.79	0.00076	0.0468			GO:0009893	"positive regulation of metabolic process"	20.903	-1.6	0.887	0.505	"positive regulation of cell adhesion"
blood vessel development (GO:0001568)	220	11	2.9	+	3.79	0.000194	0.0171			GO:0043068	"positive regulation of programmed cell death"	3.09	-1.465	0.929	0.635	"positive regulation of cell adhesion"
tube morphogenesis (GO:0035239)	302	15	3.98	+	3.77	1.32e-05	0.00222			GO:0050865	"regulation of cell activation"	3.668	-1.609	0.962	0.051	"regulation of cell activation"
cell part morphogenesis (GO:0032990)	263	13	3.47	+	3.75	5.49e-05	0.00692			GO:0043408	"regulation of MAPK cascade"	3.875	-1.896	0.945	0.052	"regulation of MAPK cascade"
regulation of cell adhesion (GO:0030155)	309	15	4.08	+	3.68	1.71e-05	0.0027			GO:0002716	"negative regulation of natural killer cell mediated immunity"	0.107	-1.688	0.935	0.217	"regulation of MAPK cascade"
cell morphogenesis involved in differentiation (GO:0000904)	271	13	3.57	+	3.64	7.36e-05	0.00847			GO:0002696	"positive regulation of leukocyte activation"	2.367	-1.431	0.912	0.402	"regulation of MAPK cascade"
cell population proliferation (GO:0008283)	230	11	3.03	+	3.63	0.00028	0.0228			GO:1902531	"regulation of intracellular signal transduction"	10.011	-3.893	0.938	0.527	"regulation of MAPK cascade"
vasculature development (GO:0001944)	231	11	3.05	+	3.61	0.000291	0.0234			GO:1901796	"regulation of signal transduction by p53 class mediator"	1.105	-1.845	0.953	0.534	"regulation of MAPK cascade"
regulation of cell activation (GO:0050865)	233	11	3.07	+	3.58	0.000312	0.0246			GO:0009966	"regulation of signal transduction"	17.123	-2.226	0.933	0.655	"regulation of MAPK cascade"
cell cycle (GO:0007049)	791	37	10.43	+	3.55	3.8e-12	7.12e-09			GO:0042325	"regulation of phosphorylation"	7.622	-3.433	0.865	0.058	"regulation of phosphorylation"
regulation of leukocyte activation (GO:0002694)	218	10	2.88	+	3.48	0.000733	0.046			GO:0051174	"regulation of phosphorus metabolic process"	8.648	-2.695	0.914	0.282	"regulation of phosphorylation"
regulation of transferase activity (GO:0051338)	548	25	7.23	+	3.46	4.91e-08	1.89e-05			GO:0031399	"regulation of protein modification process"	9.047	-2.539	0.89	0.292	"regulation of phosphorylation"
cell migration (GO:0016477)	352	16	4.64	+	3.45	1.9e-05	0.0029			GO:0031323	"regulation of cellular metabolic process"	34.139	-1.724	0.893	0.341	"regulation of phosphorylation"
locomotion (GO:0040011)	509	23	6.71	+	3.43	2.25e-07	7.76e-05			GO:0051246	"regulation of protein metabolic process"	14.857	-1.336	0.91	0.398	"regulation of phosphorylation"
cellular component morphogenesis (GO:0032989)	290	13	3.83	+	3.4	0.000142	0.0142			GO:0080090	"regulation of primary metabolic process"	32.956	-1.499	0.9	0.543	"regulation of phosphorylation"
regulation of kinase activity (GO:0043549)	491	22	6.48	+	3.4	5e-07	0.000146			GO:0031401	"positive regulation of protein modification process"	5.855	-1.67	0.862	0.647	"regulation of phosphorylation"
positive regulation of transferase activity (GO:0051347)	358	16	4.72	+	3.39	2.33e-05	0.00351			GO:0051726	"regulation of cell cycle"	6.405	-2.429	0.958	0.063	"regulation of cell cycle"
regulation of protein serine/threonine kinase activity (GO:0071900)	272	12	3.59	+	3.34	0.000299	0.0239			GO:0048518	"positive regulation of biological process"	34.863	-2.654	0.949	0.076	"positive regulation of biological process"
positive regulation of cell death (GO:0010942)	318	14	4.19	+	3.34	9.27e-05	0.0103			GO:0010646	"regulation of cell communication"	19.237	-1.67	0.948	0.102	"positive regulation of biological process"
positive regulation of cell population proliferation (GO:0008284)	368	16	4.85	+	3.3	3.22e-05	0.00435			GO:0023051	"regulation of signaling"	19.434	-1.66	0.955	0.102	"positive regulation of biological process"
negative regulation of cell cycle (GO:0045786)	279	12	3.68	+	3.26	0.000374	0.0275			GO:0048583	"regulation of response to stimulus"	23.741	-1.446	0.953	0.11	"positive regulation of biological process"
regulation of MAPK cascade (GO:0043408)	326	14	4.3	+	3.26	0.000119	0.0127			GO:0019222	"regulation of metabolic process"	38.256	-1.9	0.947	0.136	"positive regulation of biological process"
regulation of mitotic cell cycle phase transition (GO:1901990)	261	11	3.44	+	3.2	0.00078	0.0478			GO:0042127	"regulation of cell population proliferation"	9.08	-1.799	0.956	0.079	"regulation of cell population proliferation"
anatomical structure formation involved in morphogenesis (GO:0048646)	383	16	5.05	+	3.17	5.12e-05	0.00658			GO:0051128	"regulation of cellular component organization"	13.214	-2.646	0.952	0.089	"regulation of cellular component organization"
positive regulation of programmed cell death (GO:0043068)	288	12	3.8	+	3.16	0.000492	0.0343
neuron projection development (GO:0031175)	339	14	4.47	+	3.13	0.000177	0.0159
tube development (GO:0035295)	391	16	5.16	+	3.1	6.49e-05	0.00788
positive regulation of kinase activity (GO:0033674)	319	13	4.21	+	3.09	0.000348	0.0258
negative regulation of cellular component organization (GO:0051129)	372	15	4.91	+	3.06	0.000132	0.0135
localization of cell (GO:0051674)	397	16	5.24	+	3.06	7.72e-05	0.00881
cell motility (GO:0048870)	397	16	5.24	+	3.06	7.72e-05	0.00873
cell adhesion (GO:0007155)	302	12	3.98	+	3.01	0.000739	0.0461
biological adhesion (GO:0022610)	302	12	3.98	+	3.01	0.000739	0.0459
regulation of anatomical structure morphogenesis (GO:0022603)	430	17	5.67	+	3	5.66e-05	0.007
positive regulation of phosphorylation (GO:0042327)	442	17	5.83	+	2.92	7.88e-05	0.00883
cell morphogenesis (GO:0000902)	346	13	4.56	+	2.85	0.000731	0.0461
chromosome organization (GO:0051276)	640	24	8.44	+	2.84	3.02e-06	0.000682
neuron development (GO:0048666)	403	15	5.32	+	2.82	0.000306	0.0243
regulation of protein kinase activity (GO:0045859)	430	16	5.67	+	2.82	0.00019	0.0168
regulation of phosphorylation (GO:0042325)	707	26	9.33	+	2.79	1.49e-06	0.000369
macromolecule biosynthetic process (GO:0009059)	904	33	11.92	+	2.77	3.94e-08	1.62e-05
cellular response to stress (GO:0033554)	992	36	13.08	+	2.75	8.28e-09	5.17e-06
positive regulation of phosphorus metabolic process (GO:0010562)	470	17	6.2	+	2.74	0.000162	0.0157
positive regulation of phosphate metabolic process (GO:0045937)	470	17	6.2	+	2.74	0.000162	0.0155
circulatory system development (GO:0072359)	389	14	5.13	+	2.73	0.000683	0.0437
cellular macromolecule biosynthetic process (GO:0034645)	894	32	11.79	+	2.71	1.08e-07	3.82e-05
movement of cell or subcellular component (GO:0006928)	643	23	8.48	+	2.71	1.09e-05	0.00203
response to nitrogen compound (GO:1901698)	509	18	6.71	+	2.68	0.000134	0.0136
response to organonitrogen compound (GO:0010243)	484	17	6.38	+	2.66	0.000228	0.0198
positive regulation of catalytic activity (GO:0043085)	628	22	8.28	+	2.66	2.41e-05	0.00355
regulation of cell cycle process (GO:0010564)	472	16	6.23	+	2.57	0.000521	0.036
regulation of cell cycle (GO:0051726)	680	23	8.97	+	2.56	2.61e-05	0.00372
regulation of intracellular signal transduction (GO:1902531)	951	32	12.54	+	2.55	4.31e-07	0.000128
positive regulation of protein modification process (GO:0031401)	537	18	7.08	+	2.54	0.000256	0.0214
nucleobase-containing compound biosynthetic process (GO:0034654)	567	19	7.48	+	2.54	0.000169	0.0158
regulation of protein phosphorylation (GO:0001932)	603	20	7.95	+	2.51	0.000127	0.0131
regulation of phosphate metabolic process (GO:0019220)	791	26	10.43	+	2.49	1.11e-05	0.00205
regulation of phosphorus metabolic process (GO:0051174)	791	26	10.43	+	2.49	1.11e-05	0.00202
regulation of protein modification process (GO:0031399)	852	27	11.24	+	2.4	1.87e-05	0.00289
positive regulation of developmental process (GO:0051094)	538	17	7.1	+	2.4	0.000748	0.0462
aromatic compound biosynthetic process (GO:0019438)	605	19	7.98	+	2.38	0.000577	0.0379
nucleic acid metabolic process (GO:0090304)	1276	40	16.83	+	2.38	5.66e-08	2.12e-05
response to endogenous stimulus (GO:0009719)	638	20	8.42	+	2.38	0.000387	0.0282
regulation of cell population proliferation (GO:0042127)	704	22	9.29	+	2.37	0.000175	0.0159
heterocycle biosynthetic process (GO:0018130)	611	19	8.06	+	2.36	0.000609	0.0396
regulation of catalytic activity (GO:0050790)	1219	37	16.08	+	2.3	8.1e-07	0.000221
positive regulation of molecular function (GO:0044093)	803	23	10.59	+	2.17	0.000451	0.0318
anatomical structure morphogenesis (GO:0009653)	960	27	12.66	+	2.13	0.000124	0.0129
regulation of cellular component organization (GO:0051128)	1212	34	15.99	+	2.13	1.38e-05	0.00226
cell surface receptor signaling pathway (GO:0007166)	1001	28	13.2	+	2.12	9.36e-05	0.0103
nucleobase-containing compound metabolic process (GO:0006139)	1523	42	20.09	+	2.09	1.07e-06	0.000275
response to stress (GO:0006950)	1610	44	21.24	+	2.07	5.09e-07	0.000145
cellular biosynthetic process (GO:0044249)	1455	39	19.19	+	2.03	5.57e-06	0.00109
cellular aromatic compound metabolic process (GO:0006725)	1618	43	21.34	+	2.01	1.97e-06	0.000462
heterocycle metabolic process (GO:0046483)	1618	43	21.34	+	2.01	1.97e-06	0.000454
organic substance biosynthetic process (GO:1901576)	1477	39	19.48	+	2	1.12e-05	0.00201
biosynthetic process (GO:0009058)	1506	39	19.86	+	1.96	1.37e-05	0.00227
nervous system development (GO:0007399)	1044	27	13.77	+	1.96	0.000661	0.0427
regulation of molecular function (GO:0065009)	1514	39	19.97	+	1.95	1.48e-05	0.00237
organic cyclic compound metabolic process (GO:1901360)	1731	44	22.83	+	1.93	3.92e-06	0.000816
regulation of signal transduction (GO:0009966)	1517	38	20.01	+	1.9	4.57e-05	0.00594
regulation of cellular protein metabolic process (GO:0032268)	1217	30	16.05	+	1.87	0.000546	0.0371
regulation of protein metabolic process (GO:0051246)	1290	31	17.01	+	1.82	0.000728	0.0461
cellular nitrogen compound metabolic process (GO:0034641)	1820	43	24.01	+	1.79	5.23e-05	0.00666
cellular response to stimulus (GO:0051716)	2871	67	37.87	+	1.77	1.2e-08	6.28e-06
positive regulation of cellular metabolic process (GO:0031325)	1726	40	22.77	+	1.76	0.000176	0.0159
regulation of cell communication (GO:0010646)	1687	39	22.25	+	1.75	0.000254	0.0214
anatomical structure development (GO:0048856)	2219	51	29.27	+	1.74	8.11e-06	0.00154
multicellular organism development (GO:0007275)	2089	48	27.55	+	1.74	2.61e-05	0.00376
regulation of signaling (GO:0023051)	1699	39	22.41	+	1.74	0.000264	0.0219
positive regulation of nitrogen compound metabolic process (GO:0051173)	1628	37	21.47	+	1.72	0.00055	0.037
system development (GO:0048731)	1826	41	24.08	+	1.7	0.000244	0.0206
positive regulation of metabolic process (GO:0009893)	1926	42	25.4	+	1.65	0.000337	0.0251
positive regulation of cellular process (GO:0048522)	2714	59	35.8	+	1.65	5.39e-06	0.00107
regulation of response to stimulus (GO:0048583)	1945	42	25.65	+	1.64	0.000516	0.0358
developmental process (GO:0032502)	2429	52	32.04	+	1.62	6.04e-05	0.00741
cellular macromolecule metabolic process (GO:0044260)	2701	57	35.63	+	1.6	2.4e-05	0.00358
positive regulation of biological process (GO:0048518)	2934	61	38.7	+	1.58	1.3e-05	0.00222
cellular component organization (GO:0016043)	2705	55	35.68	+	1.54	0.00015	0.0148
response to stimulus (GO:0050896)	3449	69	45.49	+	1.52	5.04e-06	0.00102
cellular component organization or biogenesis (GO:0071840)	2835	56	37.39	+	1.5	0.00027	0.0222
regulation of cellular metabolic process (GO:0031323)	3029	59	39.95	+	1.48	0.000217	0.0189
macromolecule metabolic process (GO:0043170)	3188	62	42.05	+	1.47	0.000107	0.0117
regulation of primary metabolic process (GO:0080090)	2902	56	38.28	+	1.46	0.000453	0.0317
regulation of metabolic process (GO:0019222)	3286	63	43.34	+	1.45	0.00012	0.0126
SC2_A549_ACE2		PANTHER result										REVIGO result
GO biological process complete	reference - REFLIST (7809)	top_100 (108)	top_100 (expected)	top_100 (over/under)	top_100 (fold Enrichment)	top_100 (raw P-value)	top_100 (FDR)			TermID	Name	Frequency	Value	Uniqueness	Dispensability	Representative
synaptonemal complex assembly (GO:0007130)	8	4	0.11	+	36.15	1.49e-05	0.00167			GO:0000003	"reproduction"	8.11	-4.9	1	0	"reproduction"
homologous chromosome pairing at meiosis (GO:0007129)	18	9	0.25	+	36.15	4.46e-11	1.89e-08			GO:0006259	"DNA metabolic process"	4.307	-20.71	0.881	0	"DNA metabolic process"
double-strand break repair via synthesis-dependent strand annealing (GO:0045003)	6	3	0.08	+	36.15	0.000195	0.0144			GO:0016540	"protein autoprocessing"	0.14	-1.348	0.956	0.147	"DNA metabolic process"
regulation of short-term neuronal synaptic plasticity (GO:0048172)	6	3	0.08	+	36.15	0.000195	0.0143			GO:0046483	"heterocycle metabolic process"	16.04	-8.412	0.928	0.201	"DNA metabolic process"
cellular response to hydroxyurea (GO:0072711)	8	4	0.11	+	36.15	1.49e-05	0.00166			GO:0009058	"biosynthetic process"	15.945	-4.132	0.941	0.229	"DNA metabolic process"
mitotic DNA replication (GO:1902969)	10	5	0.14	+	36.15	1.16e-06	0.000167			GO:1901360	"organic cyclic compound metabolic process"	17.644	-8.349	0.934	0.236	"DNA metabolic process"
double-strand break repair via break-induced replication (GO:0000727)	9	4	0.12	+	32.14	2.13e-05	0.00222			GO:0006260	"DNA replication"	1.514	-14.502	0.901	0.256	"DNA metabolic process"
response to hydroxyurea (GO:0072710)	9	4	0.12	+	32.14	2.13e-05	0.0022			GO:0006725	"cellular aromatic compound metabolic process"	16.282	-8.388	0.928	0.275	"DNA metabolic process"
homologous chromosome segregation (GO:0045143)	21	9	0.29	+	30.99	1.32e-10	4.79e-08			GO:0034641	"cellular nitrogen compound metabolic process"	18.861	-8.026	0.921	0.288	"DNA metabolic process"
synaptonemal complex organization (GO:0070193)	10	4	0.14	+	28.92	2.95e-05	0.00302			GO:0044260	"cellular macromolecule metabolic process"	27.386	-6.425	0.901	0.338	"DNA metabolic process"
DNA double-strand break processing (GO:0000729)	15	6	0.21	+	28.92	2.58e-07	4.27e-05			GO:0071704	"organic substance metabolic process"	43.348	-4.553	0.923	0.394	"DNA metabolic process"
replicative senescence (GO:0090399)	8	3	0.11	+	27.11	0.000376	0.0248			GO:0043170	"macromolecule metabolic process"	33.864	-3.879	0.923	0.438	"DNA metabolic process"
replication fork protection (GO:0048478)	8	3	0.11	+	27.11	0.000376	0.0247			GO:0006807	"nitrogen compound metabolic process"	38.424	-2.767	0.926	0.469	"DNA metabolic process"
chromosome organization involved in meiotic cell cycle (GO:0070192)	27	10	0.37	+	26.78	3.75e-11	1.64e-08			GO:0044238	"primary metabolic process"	41.077	-4.289	0.925	0.487	"DNA metabolic process"
inner cell mass cell proliferation (GO:0001833)	11	4	0.15	+	26.29	3.98e-05	0.00387			GO:0044237	"cellular metabolic process"	42.103	-3.914	0.918	0.494	"DNA metabolic process"
ionotropic glutamate receptor signaling pathway (GO:0035235)	12	4	0.17	+	24.1	5.25e-05	0.00489			GO:0006261	"DNA-dependent DNA replication"	1.088	-8.824	0.881	0.501	"DNA metabolic process"
activation of phospholipase C activity (GO:0007202)	10	3	0.14	+	21.69	0.000639	0.0378			GO:0006281	"DNA repair"	2.939	-17.735	0.759	0.552	"DNA metabolic process"
oocyte maturation (GO:0001556)	10	3	0.14	+	21.69	0.000639	0.0376			GO:0090304	"nucleic acid metabolic process"	12.271	-10.381	0.874	0.615	"DNA metabolic process"
reciprocal meiotic recombination (GO:0007131)	31	9	0.43	+	20.99	2.25e-09	6.85e-07			GO:0006974	"cellular response to DNA damage stimulus"	4.33	-15.078	0.869	0.638	"DNA metabolic process"
reciprocal homologous recombination (GO:0140527)	31	9	0.43	+	20.99	2.25e-09	6.69e-07			GO:0036297	"interstrand cross-link repair"	0.314	-2.735	0.806	0.648	"DNA metabolic process"
DNA replication initiation (GO:0006270)	35	10	0.48	+	20.66	3.13e-10	1.08e-07			GO:0034645	"cellular macromolecule biosynthetic process"	9.075	-6.177	0.874	0.653	"DNA metabolic process"
homologous recombination (GO:0035825)	32	9	0.44	+	20.34	2.84e-09	7.94e-07			GO:0008630	"intrinsic apoptotic signaling pathway in response to DNA damage"	0.348	-3.419	0.831	0.654	"DNA metabolic process"
protein autoprocessing (GO:0016540)	11	3	0.15	+	19.72	0.000805	0.0449			GO:0009059	"macromolecule biosynthetic process"	9.31	-6.086	0.898	0.657	"DNA metabolic process"
blastocyst growth (GO:0001832)	15	4	0.21	+	19.28	0.000108	0.00917			GO:0000723	"telomere maintenance"	0.533	-4.516	0.8	0.687	"DNA metabolic process"
meiotic chromosome segregation (GO:0045132)	34	9	0.47	+	19.14	4.48e-09	1.15e-06			GO:0000724	"double-strand break repair via homologous recombination"	0.555	-8.265	0.78	0.69	"DNA metabolic process"
glutamate receptor signaling pathway (GO:0007215)	20	5	0.28	+	18.08	1.84e-05	0.00195			GO:0008152	"metabolic process"	45.967	-4.112	1	0	"metabolic process"
granulocyte differentiation (GO:0030851)	16	4	0.22	+	18.08	0.000134	0.0112			GO:0009314	"response to radiation"	2.485	-4.499	0.893	0	"response to radiation"
negative regulation of G0 to G1 transition (GO:0070317)	29	7	0.4	+	17.45	4.36e-07	6.97e-05			GO:1901699	"cellular response to nitrogen compound"	3.69	-3.583	0.877	0.112	"response to radiation"
response to X-ray (GO:0010165)	17	4	0.24	+	17.01	0.000164	0.0127			GO:0007215	"glutamate receptor signaling pathway"	0.264	-2.71	0.913	0.131	"response to radiation"
cellular response to gamma radiation (GO:0071480)	17	4	0.24	+	17.01	0.000164	0.0126			GO:0104004	"cellular response to environmental stimulus"	1.755	-2.83	0.926	0.165	"response to radiation"
mitotic recombination (GO:0006312)	17	4	0.24	+	17.01	0.000164	0.0126			GO:0097190	"apoptotic signaling pathway"	1.52	-1.845	0.878	0.173	"response to radiation"
regulation of neuronal synaptic plasticity (GO:0048168)	17	4	0.24	+	17.01	0.000164	0.0125			GO:0051716	"cellular response to stimulus"	37.773	-10.382	0.909	0.184	"response to radiation"
response to gamma radiation (GO:0010332)	34	8	0.47	+	17.01	7.42e-08	1.41e-05			GO:0071495	"cellular response to endogenous stimulus"	6.416	-1.907	0.933	0.211	"response to radiation"
regulation of G0 to G1 transition (GO:0070316)	31	7	0.43	+	16.33	6.44e-07	9.82e-05			GO:0009628	"response to abiotic stimulus"	6.433	-4.914	0.938	0.211	"response to radiation"
meiosis I (GO:0007127)	54	12	0.75	+	16.07	5.94e-11	2.44e-08			GO:0009719	"response to endogenous stimulus"	7.93	-1.451	0.936	0.224	"response to radiation"
pre-replicative complex assembly (GO:0036388)	18	4	0.25	+	16.07	0.000198	0.0144			GO:0033554	"cellular response to stress"	9.518	-10.424	0.882	0.236	"response to radiation"
meiosis I cell cycle process (GO:0061982)	55	12	0.76	+	15.78	7.16e-11	2.84e-08			GO:0035235	"ionotropic glutamate receptor signaling pathway"	0.146	-2.311	0.918	0.272	"response to radiation"
male meiotic nuclear division (GO:0007140)	24	5	0.33	+	15.06	3.94e-05	0.00385			GO:0006950	"response to stress"	20.028	-7.548	0.925	0.304	"response to radiation"
mitotic G2 DNA damage checkpoint signaling (GO:0007095)	26	5	0.36	+	13.9	5.51e-05	0.00509			GO:0042221	"response to chemical"	24.262	-5.199	0.922	0.328	"response to radiation"
recombinational repair (GO:0000725)	74	14	1.02	+	13.68	9.11e-12	5.69e-09			GO:0014070	"response to organic cyclic compound"	4.913	-2.288	0.905	0.34	"response to radiation"
double-strand break repair via homologous recombination (GO:0000724)	74	14	1.02	+	13.68	9.11e-12	5.43e-09			GO:0007165	"signal transduction"	29.103	-5.067	0.84	0.355	"response to radiation"
regulation of transcription involved in G1/S transition of mitotic cell cycle (GO:0000083)	22	4	0.3	+	13.15	0.000389	0.0252			GO:1901700	"response to oxygen-containing compound"	8.811	-5.147	0.903	0.394	"response to radiation"
intrinsic apoptotic signaling pathway in response to DNA damage (GO:0008630)	40	7	0.55	+	12.65	2.9e-06	0.000381			GO:0097305	"response to alcohol"	1.38	-1.421	0.916	0.409	"response to radiation"
negative regulation of DNA replication (GO:0008156)	23	4	0.32	+	12.57	0.000451	0.0287			GO:1901698	"response to nitrogen compound"	6.068	-3.551	0.909	0.41	"response to radiation"
meiotic nuclear division (GO:0140013)	70	12	0.97	+	12.4	8.35e-10	2.67e-07			GO:0035556	"intracellular signal transduction"	9.254	-4.412	0.868	0.447	"response to radiation"
interstrand cross-link repair (GO:0036297)	35	6	0.48	+	12.4	1.71e-05	0.00184			GO:0097306	"cellular response to alcohol"	0.482	-1.434	0.906	0.461	"response to radiation"
replication fork processing (GO:0031297)	24	4	0.33	+	12.05	0.000521	0.0321			GO:0072711	"cellular response to hydroxyurea"	0.067	-2.78	0.914	0.496	"response to radiation"
negative regulation of mitotic nuclear division (GO:0045839)	24	4	0.33	+	12.05	0.000521	0.0319			GO:0072710	"response to hydroxyurea"	0.073	-2.658	0.933	0.5	"response to radiation"
nuclear DNA replication (GO:0033260)	43	7	0.59	+	11.77	4.46e-06	0.000567			GO:0070887	"cellular response to chemical stimulus"	16.141	-2.907	0.87	0.504	"response to radiation"
cell cycle DNA replication (GO:0044786)	43	7	0.59	+	11.77	4.46e-06	0.000562			GO:0071241	"cellular response to inorganic substance"	1.234	-1.405	0.899	0.579	"response to radiation"
DNA recombination (GO:0006310)	139	22	1.92	+	11.44	1.56e-16	4.08e-13			GO:0010033	"response to organic substance"	16.674	-2.172	0.892	0.593	"response to radiation"
double-strand break repair (GO:0006302)	142	22	1.96	+	11.2	2.33e-16	5.09e-13			GO:0010212	"response to ionizing radiation"	0.808	-4.717	0.893	0.603	"response to radiation"
negative regulation of nuclear division (GO:0051784)	26	4	0.36	+	11.12	0.000683	0.0394			GO:1901701	"cellular response to oxygen-containing compound"	5.934	-4.854	0.876	0.623	"response to radiation"
regulation of mitotic sister chromatid segregation (GO:0033047)	26	4	0.36	+	11.12	0.000683	0.0393			GO:0036294	"cellular response to decreased oxygen levels"	1.082	-1.939	0.857	0.625	"response to radiation"
meiotic cell cycle process (GO:1903046)	79	12	1.09	+	10.98	2.87e-09	7.84e-07			GO:0071310	"cellular response to organic substance"	13.045	-1.91	0.86	0.629	"response to radiation"
DNA-dependent DNA replication maintenance of fidelity (GO:0045005)	33	5	0.46	+	10.96	0.000151	0.0123			GO:0071214	"cellular response to abiotic stimulus"	1.755	-2.824	0.867	0.664	"response to radiation"
DNA-dependent DNA replication (GO:0006261)	115	17	1.59	+	10.69	1.6e-12	1.5e-09			GO:0010332	"response to gamma radiation"	0.297	-4.851	0.898	0.677	"response to radiation"
mitotic G2/M transition checkpoint (GO:0044818)	34	5	0.47	+	10.63	0.000171	0.0128			GO:0009987	"cellular process"	86.803	-2.281	1	0	"cellular process"
DNA replication (GO:0006260)	177	26	2.45	+	10.62	9.61e-19	3.15e-15			GO:0010564	"regulation of cell cycle process"	4.33	-9.409	0.786	0	"regulation of cell cycle process"
meiotic cell cycle (GO:0051321)	112	16	1.55	+	10.33	1.23e-11	6.7e-09			GO:0070317	"negative regulation of G0 to G1 transition"	0.213	-4.157	0.794	0.554	"regulation of cell cycle process"
DNA integrity checkpoint signaling (GO:0031570)	114	16	1.58	+	10.15	1.56e-11	8.19e-09			GO:0070316	"regulation of G0 to G1 transition"	0.241	-4.008	0.82	0.561	"regulation of cell cycle process"
mitotic G1/S transition checkpoint signaling (GO:0044819)	51	7	0.71	+	9.92	1.23e-05	0.00144			GO:2000045	"regulation of G1/S transition of mitotic cell cycle"	0.836	-2.759	0.772	0.649	"regulation of cell cycle process"
mitotic G1 DNA damage checkpoint signaling (GO:0031571)	51	7	0.71	+	9.92	1.23e-05	0.00142			GO:0007095	"mitotic G2 DNA damage checkpoint signaling"	0.196	-2.293	0.61	0.664	"regulation of cell cycle process"
telomere maintenance (GO:0000723)	74	10	1.02	+	9.77	1.74e-07	3.05e-05			GO:0007088	"regulation of mitotic nuclear division"	0.595	-2.261	0.772	0.671	"regulation of cell cycle process"
mitotic DNA damage checkpoint signaling (GO:0044773)	89	12	1.23	+	9.75	9.69e-09	2.31e-06			GO:0090068	"positive regulation of cell cycle process"	1.234	-1.511	0.779	0.683	"regulation of cell cycle process"
telomere organization (GO:0032200)	75	10	1.04	+	9.64	1.95e-07	3.33e-05			GO:0030071	"regulation of mitotic metaphase/anaphase transition"	0.325	-1.721	0.763	0.696	"regulation of cell cycle process"
regulation of mitotic metaphase/anaphase transition (GO:0030071)	38	5	0.53	+	9.51	0.000274	0.019			GO:0023052	"signaling"	31.026	-4.131	1	0	"signaling"
DNA damage checkpoint signaling (GO:0000077)	107	14	1.48	+	9.46	7.4e-10	2.43e-07			GO:0032501	"multicellular organismal process"	38.531	-3.644	1	0	"multicellular organismal process"
mitotic DNA integrity checkpoint signaling (GO:0044774)	92	12	1.27	+	9.43	1.36e-08	3.18e-06			GO:0032502	"developmental process"	32.227	-1.775	1	0	"developmental process"
double-strand break repair via nonhomologous end joining (GO:0006303)	40	5	0.55	+	9.04	0.000341	0.0229			GO:0050896	"response to stimulus"	47.426	-8.684	1	0	"response to stimulus"
regulation of metaphase/anaphase transition of cell cycle (GO:1902099)	40	5	0.55	+	9.04	0.000341	0.0228			GO:0065007	"biological regulation"	70.157	-1.652	1	0	"biological regulation"
regulation of mitotic sister chromatid separation (GO:0010965)	40	5	0.55	+	9.04	0.000341	0.0227			GO:0001833	"inner cell mass cell proliferation"	0.073	-2.412	0.968	0.004	"inner cell mass cell proliferation"
cell aging (GO:0007569)	48	6	0.66	+	9.04	8.51e-05	0.00739			GO:0022412	"cellular process involved in reproduction in multicellular organism"	2.07	-1.772	0.915	0.106	"inner cell mass cell proliferation"
cell cycle checkpoint signaling (GO:0000075)	137	17	1.89	+	8.97	2.03e-11	9.85e-09			GO:0007569	"cell aging"	0.353	-2.131	0.969	0.119	"inner cell mass cell proliferation"
response to ionizing radiation (GO:0010212)	90	11	1.24	+	8.84	1.04e-07	1.92e-05			GO:0050890	"cognition"	1.638	-1.646	0.985	0.147	"inner cell mass cell proliferation"
cellular response to ionizing radiation (GO:0071479)	41	5	0.57	+	8.82	0.000378	0.0247			GO:0007568	"aging"	1.542	-1.752	0.979	0.156	"inner cell mass cell proliferation"
regulation of DNA replication (GO:0006275)	75	9	1.04	+	8.68	1.84e-06	0.000254			GO:0030851	"granulocyte differentiation"	0.157	-1.951	0.971	0.212	"inner cell mass cell proliferation"
signal transduction in response to DNA damage (GO:0042770)	127	15	1.76	+	8.54	6.41e-10	2.15e-07			GO:0048869	"cellular developmental process"	20.067	-2.452	0.961	0.266	"inner cell mass cell proliferation"
mitotic cell cycle checkpoint signaling (GO:0007093)	114	13	1.58	+	8.25	1.42e-08	3.27e-06			GO:0030154	"cell differentiation"	19.804	-1.735	0.954	0.476	"inner cell mass cell proliferation"
positive regulation of DNA repair (GO:0045739)	44	5	0.61	+	8.22	0.000509	0.032			GO:0007275	"multicellular organism development"	27.448	-2.039	0.958	0.529	"inner cell mass cell proliferation"
regulation of sister chromatid segregation (GO:0033045)	44	5	0.61	+	8.22	0.000509	0.0318			GO:0001556	"oocyte maturation"	0.112	-1.425	0.917	0.544	"inner cell mass cell proliferation"
regulation of chromosome separation (GO:1905818)	44	5	0.61	+	8.22	0.000509	0.0316			GO:0007611	"learning or memory"	1.408	-1.435	0.986	0.558	"inner cell mass cell proliferation"
negative regulation of small molecule metabolic process (GO:0062014)	44	5	0.61	+	8.22	0.000509	0.0315			GO:0048856	"anatomical structure development"	29.675	-1.783	0.966	0.612	"inner cell mass cell proliferation"
negative regulation of G2/M transition of mitotic cell cycle (GO:0010972)	53	6	0.73	+	8.19	0.00014	0.0115			GO:0001824	"blastocyst development"	0.555	-1.91	0.968	0.615	"inner cell mass cell proliferation"
negative regulation of cell cycle G2/M phase transition (GO:1902750)	54	6	0.75	+	8.03	0.000154	0.0124			GO:0048468	"cell development"	9.097	-1.907	0.958	0.639	"inner cell mass cell proliferation"
blastocyst development (GO:0001824)	54	6	0.75	+	8.03	0.000154	0.0123			GO:0090399	"replicative senescence"	0.09	-1.606	0.973	0.649	"inner cell mass cell proliferation"
positive regulation of response to DNA damage stimulus (GO:2001022)	64	7	0.89	+	7.91	4.69e-05	0.00446			GO:0019953	"sexual reproduction"	4.784	-1.453	0.921	0.668	"inner cell mass cell proliferation"
regulation of chromosome segregation (GO:0051983)	55	6	0.76	+	7.89	0.000169	0.0128			GO:0007059	"chromosome segregation"	1.621	-5.646	0.995	0.005	"chromosome segregation"
cellular response to UV (GO:0034644)	55	6	0.76	+	7.89	0.000169	0.0128			GO:0000280	"nuclear division"	1.913	-5.767	0.909	0.005	"nuclear division"
cellular response to alcohol (GO:0097306)	46	5	0.64	+	7.86	0.000614	0.0368			GO:0065004	"protein-DNA complex assembly"	1.43	-3.463	0.94	0.189	"nuclear division"
G1/S transition of mitotic cell cycle (GO:0000082)	65	7	0.9	+	7.79	5.14e-05	0.00481			GO:0032200	"telomere organization"	0.555	-4.478	0.936	0.285	"nuclear division"
cell cycle G1/S phase transition (GO:0044843)	66	7	0.91	+	7.67	5.62e-05	0.00512			GO:0016043	"cellular component organization"	32.036	-3.979	0.939	0.288	"nuclear division"
DNA repair (GO:0006281)	350	37	4.84	+	7.64	2.81e-22	1.84e-18			GO:0048285	"organelle fission"	2.075	-5.249	0.942	0.333	"nuclear division"
regulation of mitotic nuclear division (GO:0007088)	67	7	0.93	+	7.55	6.14e-05	0.00548			GO:0051276	"chromosome organization"	5.934	-6.11	0.934	0.389	"nuclear division"
regulation of nuclear division (GO:0051783)	78	8	1.08	+	7.42	2.03e-05	0.00213			GO:0070193	"synaptonemal complex organization"	0.14	-2.52	0.943	0.452	"nuclear division"
nuclear chromosome segregation (GO:0098813)	117	12	1.62	+	7.42	1.55e-07	2.78e-05			GO:0022607	"cellular component assembly"	13.937	-2.052	0.933	0.51	"nuclear division"
negative regulation of cell cycle phase transition (GO:1901988)	179	18	2.48	+	7.27	1.2e-10	4.51e-08			GO:0032508	"DNA duplex unwinding"	0.583	-1.402	0.933	0.514	"nuclear division"
cellular response to light stimulus (GO:0071482)	60	6	0.83	+	7.23	0.000262	0.0184			GO:0071824	"protein-DNA complex subunit organization"	1.643	-2.717	0.947	0.527	"nuclear division"
regulation of signal transduction by p53 class mediator (GO:1901796)	142	14	1.96	+	7.13	2.1e-08	4.58e-06			GO:0006996	"organelle organization"	19.742	-1.305	0.941	0.532	"nuclear division"
protein-DNA complex assembly (GO:0065004)	102	10	1.41	+	7.09	2.6e-06	0.000344			GO:0034622	"cellular protein-containing complex assembly"	4.823	-1.907	0.934	0.658	"nuclear division"
intrinsic apoptotic signaling pathway (GO:0097193)	83	8	1.15	+	6.97	3.07e-05	0.0031			GO:0051301	"cell division"	2.737	-1.706	0.995	0.006	"cell division"
cellular response to radiation (GO:0071478)	94	9	1.3	+	6.92	1.01e-05	0.00121			GO:1903047	"mitotic cell cycle process"	3.696	-8.836	0.833	0.006	"mitotic cell cycle process"
chromosome segregation (GO:0007059)	157	15	2.17	+	6.91	9.31e-09	2.26e-06			GO:0070192	"chromosome organization involved in meiotic cell cycle"	0.381	-7.785	0.791	0.624	"mitotic cell cycle process"
negative regulation of cell cycle process (GO:0010948)	231	22	3.19	+	6.89	2.13e-12	1.75e-09			GO:0051321	"meiotic cell cycle"	1.301	-8.174	0.849	0.631	"mitotic cell cycle process"
negative regulation of mitotic cell cycle phase transition (GO:1901991)	138	13	1.91	+	6.81	1.14e-07	2.08e-05			GO:0007049	"cell cycle"	7.409	-10.361	0.994	0.006	"cell cycle"
DNA metabolic process (GO:0006259)	478	45	6.61	+	6.81	1.49e-25	1.95e-21			GO:0008219	"cell death"	6.035	-1.425	0.994	0.007	"cell death"
negative regulation of G1/S transition of mitotic cell cycle (GO:2000134)	75	7	1.04	+	6.75	0.000119	0.00997			GO:0007154	"cell communication"	31.531	-4.293	0.992	0.01	"cell communication"
cellular response to decreased oxygen levels (GO:0036294)	77	7	1.06	+	6.57	0.000138	0.0115			GO:0071840	"cellular component organization or biogenesis"	33.281	-3.246	0.992	0.017	"cellular component organization or biogenesis"
regulation of DNA recombination (GO:0000018)	66	6	0.91	+	6.57	0.000422	0.0273			GO:0007202	"activation of phospholipase C activity"	0.191	-1.423	0.985	0.023	"activation of phospholipase C activity"
negative regulation of cell cycle G1/S phase transition (GO:1902807)	77	7	1.06	+	6.57	0.000138	0.0114			GO:0060249	"anatomical structure homeostasis"	2.047	-2.854	0.97	0.03	"anatomical structure homeostasis"
regulation of G1/S transition of mitotic cell cycle (GO:2000045)	100	9	1.38	+	6.51	1.6e-05	0.00174			GO:0042592	"homeostatic process"	9.215	-2.764	0.965	0.376	"anatomical structure homeostasis"
nuclear division (GO:0000280)	179	16	2.48	+	6.46	6.91e-09	1.71e-06			GO:0051983	"regulation of chromosome segregation"	0.488	-1.893	0.975	0.04	"regulation of chromosome segregation"
regulation of DNA repair (GO:0006282)	81	7	1.12	+	6.25	0.000185	0.0138			GO:0006275	"regulation of DNA replication"	0.606	-3.595	0.96	0.041	"regulation of DNA replication"
positive regulation of DNA metabolic process (GO:0051054)	116	10	1.6	+	6.23	7.55e-06	0.000925			GO:0051052	"regulation of DNA metabolic process"	2.025	-3.056	0.951	0.157	"regulation of DNA replication"
negative regulation of mitotic cell cycle (GO:0045930)	175	15	2.42	+	6.2	3.6e-08	7.37e-06			GO:0008156	"negative regulation of DNA replication"	0.185	-1.542	0.93	0.205	"regulation of DNA replication"
response to UV (GO:0009411)	94	8	1.3	+	6.15	7.01e-05	0.00621			GO:0048523	"negative regulation of cellular process"	26.921	-5.4	0.908	0.219	"regulation of DNA replication"
cellular response to hypoxia (GO:0071456)	71	6	0.98	+	6.11	0.000606	0.0365			GO:0031323	"regulation of cellular metabolic process"	34.139	-1.517	0.932	0.239	"regulation of DNA replication"
negative regulation of cell cycle (GO:0045786)	279	23	3.86	+	5.96	9.97e-12	5.68e-09			GO:0062014	"negative regulation of small molecule metabolic process"	0.516	-1.502	0.937	0.255	"regulation of DNA replication"
DNA duplex unwinding (GO:0032508)	73	6	1.01	+	5.94	0.000695	0.0396			GO:0051054	"positive regulation of DNA metabolic process"	1.099	-3.034	0.93	0.276	"regulation of DNA replication"
DNA geometric change (GO:0032392)	73	6	1.01	+	5.94	0.000695	0.0395			GO:0051783	"regulation of nuclear division"	0.752	-2.672	0.933	0.042	"regulation of nuclear division"
organelle fission (GO:0048285)	198	16	2.74	+	5.84	2.62e-08	5.63e-06			GO:0051129	"negative regulation of cellular component organization"	3.965	-1.391	0.893	0.433	"regulation of nuclear division"
regulation of cell cycle G1/S phase transition (GO:1902806)	114	9	1.58	+	5.71	4.22e-05	0.00404			GO:0033044	"regulation of chromosome organization"	1.554	-1.311	0.928	0.555	"regulation of nuclear division"
cellular response to oxygen levels (GO:0071453)	89	7	1.23	+	5.69	0.000318	0.0216			GO:0033043	"regulation of organelle organization"	6.741	-3.014	0.926	0.593	"regulation of nuclear division"
protein-DNA complex subunit organization (GO:0071824)	129	10	1.78	+	5.61	1.8e-05	0.00192			GO:0051130	"positive regulation of cellular component organization"	6.354	-1.674	0.909	0.644	"regulation of nuclear division"
regulation of G2/M transition of mitotic cell cycle (GO:0010389)	117	9	1.62	+	5.56	5.11e-05	0.00482			GO:1901796	"regulation of signal transduction by p53 class mediator"	1.105	-5.339	0.958	0.044	"regulation of signal transduction by p53 class mediator"
cellular response to DNA damage stimulus (GO:0006974)	521	40	7.21	+	5.55	1.91e-19	8.35e-16			GO:2001020	"regulation of response to DNA damage stimulus"	1.195	-2.507	0.948	0.246	"regulation of signal transduction by p53 class mediator"
regulation of cell cycle phase transition (GO:1901987)	322	24	4.45	+	5.39	2.41e-11	1.09e-08			GO:0048168	"regulation of neuronal synaptic plasticity"	0.269	-1.903	0.963	0.255	"regulation of signal transduction by p53 class mediator"
regulation of cell cycle G2/M phase transition (GO:1902749)	123	9	1.7	+	5.29	7.35e-05	0.00647			GO:0080134	"regulation of response to stress"	8.643	-1.461	0.954	0.319	"regulation of signal transduction by p53 class mediator"
regulation of mitotic cell cycle phase transition (GO:1901990)	261	19	3.61	+	5.26	5.57e-09	1.41e-06			GO:0080135	"regulation of cellular response to stress"	3.78	-1.903	0.946	0.581	"regulation of signal transduction by p53 class mediator"
regulation of response to DNA damage stimulus (GO:2001020)	138	10	1.91	+	5.24	3.11e-05	0.00311			GO:2001022	"positive regulation of response to DNA damage stimulus"	0.589	-2.351	0.936	0.659	"regulation of signal transduction by p53 class mediator"
cellular response to abiotic stimulus (GO:0071214)	153	11	2.12	+	5.2	1.31e-05	0.0015			GO:0048172	"regulation of short-term neuronal synaptic plasticity"	0.073	-1.845	0.967	0.69	"regulation of signal transduction by p53 class mediator"
cellular response to environmental stimulus (GO:0104004)	153	11	2.12	+	5.2	1.31e-05	0.00148			GO:0051726	"regulation of cell cycle"	6.405	-7.311	0.964	0.057	"regulation of cell cycle"
learning or memory (GO:0007611)	100	7	1.38	+	5.06	0.000616	0.0367			GO:0048519	"negative regulation of biological process"	30.236	-5.391	0.959	0.07	"negative regulation of biological process"
response to radiation (GO:0009314)	230	16	3.18	+	5.03	1.84e-07	3.17e-05			GO:0048522	"positive regulation of cellular process"	31.548	-3.554	0.931	0.117	"negative regulation of biological process"
response to alcohol (GO:0097305)	101	7	1.4	+	5.01	0.000651	0.0379			GO:0048518	"positive regulation of biological process"	34.863	-3.804	0.957	0.124	"negative regulation of biological process"
cellular response to inorganic substance (GO:0071241)	102	7	1.41	+	4.96	0.000688	0.0394			GO:0050794	"regulation of cellular process"	63.337	-2.842	0.95	0.182	"negative regulation of biological process"
germ cell development (GO:0007281)	103	7	1.42	+	4.91	0.000727	0.0409			GO:0050789	"regulation of biological process"	66.439	-2.416	0.96	0.244	"negative regulation of biological process"
mitotic cell cycle process (GO:1903047)	434	29	6	+	4.83	1.67e-12	1.46e-09			GO:0008284	"positive regulation of cell population proliferation"	5.126	-1.421	0.949	0.333	"negative regulation of biological process"
cognition (GO:0050890)	120	8	1.66	+	4.82	0.000341	0.0226			GO:0051173	"positive regulation of nitrogen compound metabolic process"	17.067	-1.682	0.926	0.47	"negative regulation of biological process"
anatomical structure homeostasis (GO:0060249)	182	12	2.52	+	4.77	1.19e-05	0.0014			GO:0009893	"positive regulation of metabolic process"	20.903	-1.409	0.931	0.505	"negative regulation of biological process"
regulation of cell cycle process (GO:0010564)	472	31	6.53	+	4.75	3.57e-13	3.9e-10			GO:0065008	"regulation of biological quality"	22.025	-3.335	0.97	0.078	"regulation of biological quality"
cell cycle phase transition (GO:0044770)	168	11	2.32	+	4.73	2.98e-05	0.00303			GO:0051128	"regulation of cellular component organization"	13.214	-3.118	0.96	0.085	"regulation of cellular component organization"
cell cycle process (GO:0022402)	569	37	7.87	+	4.7	1.13e-15	2.12e-12
apoptotic signaling pathway (GO:0097190)	141	9	1.95	+	4.62	0.000196	0.0143
regulation of DNA metabolic process (GO:0051052)	204	13	2.82	+	4.61	7.11e-06	0.000879
regulation of mitotic cell cycle (GO:0007346)	349	22	4.83	+	4.56	3.68e-09	9.66e-07
positive regulation of cell cycle process (GO:0090068)	127	8	1.76	+	4.55	0.000488	0.0308
mitotic cell cycle phase transition (GO:0044772)	161	10	2.23	+	4.49	0.000106	0.00909
cellular process involved in reproduction in multicellular organism (GO:0022412)	145	9	2.01	+	4.49	0.000239	0.0169
aging (GO:0007568)	146	9	2.02	+	4.46	0.000251	0.0177
mitotic cell cycle (GO:0000278)	483	29	6.68	+	4.34	2.04e-11	9.53e-09
positive regulation of cell cycle (GO:0045787)	174	10	2.41	+	4.16	0.000194	0.0144
cellular response to nitrogen compound (GO:1901699)	312	17	4.32	+	3.94	1.91e-06	0.000261
cell cycle (GO:0007049)	791	41	10.94	+	3.75	3.32e-14	4.36e-11
regulation of chromosome organization (GO:0033044)	175	9	2.42	+	3.72	0.00088	0.0489
cellular response to oxygen-containing compound (GO:1901701)	492	24	6.8	+	3.53	7.5e-08	1.4e-05
regulation of cell cycle (GO:0051726)	680	33	9.4	+	3.51	1.38e-10	4.89e-08
cellular response to organonitrogen compound (GO:0071417)	289	14	4	+	3.5	5.82e-05	0.00523
response to abiotic stimulus (GO:0009628)	526	25	7.27	+	3.44	6.15e-08	1.22e-05
chromosome organization (GO:0051276)	640	30	8.85	+	3.39	2.72e-09	7.76e-07
cellular response to stress (GO:0033554)	992	46	13.72	+	3.35	2.3e-14	3.77e-11
reproductive process (GO:0022414)	567	26	7.84	+	3.32	6.29e-08	1.23e-05
reproduction (GO:0000003)	568	26	7.86	+	3.31	6.51e-08	1.26e-05
cell division (GO:0051301)	297	13	4.11	+	3.16	0.000285	0.0197
response to organic cyclic compound (GO:0014070)	367	16	5.08	+	3.15	5.61e-05	0.00515
response to nitrogen compound (GO:1901698)	509	22	7.04	+	3.13	2.08e-06	0.000281
response to oxygen-containing compound (GO:1901700)	717	30	9.92	+	3.03	3.43e-08	7.13e-06
cellular protein-containing complex assembly (GO:0034622)	360	15	4.98	+	3.01	0.000159	0.0124
nucleic acid metabolic process (GO:0090304)	1276	52	17.65	+	2.95	2.86e-14	4.16e-11
sexual reproduction (GO:0019953)	321	13	4.44	+	2.93	0.000583	0.0352
cellular macromolecule biosynthetic process (GO:0034645)	894	36	12.36	+	2.91	2.29e-09	6.66e-07
macromolecule biosynthetic process (GO:0009059)	904	36	12.5	+	2.88	3.06e-09	8.2e-07
regulation of cellular response to stress (GO:0080135)	402	16	5.56	+	2.88	0.000157	0.0125
response to organonitrogen compound (GO:0010243)	484	19	6.69	+	2.84	4.22e-05	0.00406
positive regulation of cell population proliferation (GO:0008284)	368	14	5.09	+	2.75	0.000648	0.0379
negative regulation of cellular component organization (GO:0051129)	372	14	5.14	+	2.72	0.000718	0.0406
regulation of organelle organization (GO:0033043)	644	24	8.91	+	2.69	7.98e-06	0.000969
apoptotic process (GO:0006915)	461	17	6.38	+	2.67	0.000233	0.0167
nucleobase-containing compound metabolic process (GO:0006139)	1523	55	21.06	+	2.61	4.65e-13	4.69e-10
intracellular signal transduction (GO:0035556)	924	33	12.78	+	2.58	2.3e-07	3.87e-05
cellular response to endogenous stimulus (GO:0071495)	536	19	7.41	+	2.56	0.000157	0.0124
programmed cell death (GO:0012501)	487	17	6.74	+	2.52	0.000433	0.0279
homeostatic process (GO:0042592)	718	25	9.93	+	2.52	1.56e-05	0.00172
cellular aromatic compound metabolic process (GO:0006725)	1618	55	22.38	+	2.46	5.61e-12	4.09e-09
heterocycle metabolic process (GO:0046483)	1618	55	22.38	+	2.46	5.61e-12	3.87e-09
cell death (GO:0008219)	504	17	6.97	+	2.44	0.000634	0.0376
positive regulation of cellular component organization (GO:0051130)	566	19	7.83	+	2.43	0.00031	0.0212
organic cyclic compound metabolic process (GO:1901360)	1731	57	23.94	+	2.38	6.83e-12	4.48e-09
response to stress (GO:0006950)	1610	53	22.27	+	2.38	7.35e-11	2.83e-08
cell development (GO:0048468)	721	23	9.97	+	2.31	0.000158	0.0124
cellular nitrogen compound metabolic process (GO:0034641)	1820	58	25.17	+	2.3	1.87e-11	9.42e-09
protein-containing complex assembly (GO:0065003)	598	19	8.27	+	2.3	0.000751	0.0421
response to endogenous stimulus (GO:0009719)	638	20	8.82	+	2.27	0.000583	0.0354
regulation of response to stress (GO:0080134)	691	21	9.56	+	2.2	0.000568	0.0346
regulation of cellular component organization (GO:0051128)	1212	36	16.76	+	2.15	6.1e-06	0.000762
biosynthetic process (GO:0009058)	1506	44	20.83	+	2.11	4.67e-07	7.38e-05
response to chemical (GO:0042221)	1712	50	23.68	+	2.11	2.99e-08	6.32e-06
cellular biosynthetic process (GO:0044249)	1455	42	20.12	+	2.09	1.28e-06	0.000183
cellular response to chemical stimulus (GO:0070887)	1255	36	17.36	+	2.07	1.04e-05	0.00124
organic substance biosynthetic process (GO:1901576)	1477	42	20.43	+	2.06	1.63e-06	0.000227
cellular response to organic substance (GO:0071310)	1025	29	14.18	+	2.05	0.000152	0.0123
cellular component assembly (GO:0022607)	1157	32	16	+	2	0.000103	0.00888
cellular response to stimulus (GO:0051716)	2871	79	39.71	+	1.99	3.48e-14	4.15e-11
signal transduction (GO:0007165)	2089	56	28.89	+	1.94	4.25e-08	8.58e-06
response to organic substance (GO:0010033)	1306	35	18.06	+	1.94	7.7e-05	0.00673
regulation of biological quality (GO:0065008)	1731	46	23.94	+	1.92	3.56e-06	0.000462
cellular developmental process (GO:0048869)	1484	39	20.52	+	1.9	3.55e-05	0.00353
negative regulation of cellular process (GO:0048523)	2342	61	32.39	+	1.88	1.76e-08	3.98e-06
cellular macromolecule metabolic process (GO:0044260)	2701	69	37.36	+	1.85	1.2e-09	3.76e-07
negative regulation of biological process (GO:0048519)	2522	64	34.88	+	1.83	1.83e-08	4.06e-06
signaling (GO:0023052)	2221	56	30.72	+	1.82	4.74e-07	7.4e-05
cell communication (GO:0007154)	2263	57	31.3	+	1.82	3.14e-07	5.09e-05
cell differentiation (GO:0030154)	1448	36	20.03	+	1.8	0.000264	0.0184
response to stimulus (GO:0050896)	3449	84	47.7	+	1.76	2.68e-12	2.07e-09
positive regulation of nitrogen compound metabolic process (GO:0051173)	1628	39	22.52	+	1.73	0.000302	0.0208
cellular component organization (GO:0016043)	2705	63	37.41	+	1.68	6.94e-07	0.000105
multicellular organismal process (GO:0032501)	2621	61	36.25	+	1.68	1.61e-06	0.000227
positive regulation of cellular metabolic process (GO:0031325)	1726	40	23.87	+	1.68	0.000436	0.0279
multicellular organism development (GO:0007275)	2089	48	28.89	+	1.66	0.000107	0.00915
positive regulation of cellular process (GO:0048522)	2714	62	37.54	+	1.65	2.09e-06	0.000279
positive regulation of biological process (GO:0048518)	2934	66	40.58	+	1.63	1.08e-06	0.000157
positive regulation of metabolic process (GO:0009893)	1926	43	26.64	+	1.61	0.000673	0.039
organelle organization (GO:0006996)	1844	41	25.5	+	1.61	0.000897	0.0496
cellular component organization or biogenesis (GO:0071840)	2835	63	39.21	+	1.61	4.41e-06	0.000567
anatomical structure development (GO:0048856)	2219	49	30.69	+	1.6	0.000229	0.0165
macromolecule metabolic process (GO:0043170)	3188	70	44.09	+	1.59	8.93e-07	0.000132
developmental process (GO:0032502)	2429	52	33.59	+	1.55	0.000236	0.0168
primary metabolic process (GO:0044238)	3800	79	52.55	+	1.5	3.14e-07	5.14e-05
organic substance metabolic process (GO:0071704)	3964	82	54.82	+	1.5	1.58e-07	2.8e-05
cellular metabolic process (GO:0044237)	3929	80	54.34	+	1.47	8.16e-07	0.000122
nitrogen compound metabolic process (GO:0006807)	3574	72	49.43	+	1.46	1.57e-05	0.00171
metabolic process (GO:0008152)	4149	83	57.38	+	1.45	5.01e-07	7.72e-05
regulation of cellular metabolic process (GO:0031323)	3029	60	41.89	+	1.43	0.000479	0.0304
regulation of cellular process (GO:0050794)	4900	89	67.77	+	1.31	1.25e-05	0.00144
regulation of biological process (GO:0050789)	5088	90	70.37	+	1.28	3.89e-05	0.00384
biological regulation (GO:0065007)	5363	91	74.17	+	1.23	0.000331	0.0223
cellular process (GO:0009987)	6620	105	91.56	+	1.15	5.79e-05	0.00524
SC2_Calu3			PANTHER result										REVIGO result
GO biological process complete	reference - REFLIST (7809)	top_100 (107)	top_100 (expected)	top_100 (over/under)	top_100 (fold Enrichment)	top_100 (raw P-value)	top_100 (FDR)			TermID	Name	Frequency	Value	Uniqueness	Dispensability	Representative
basophil activation (GO:0045575)	2	2	0.03	+	72.98	0.00107	0.0414			GO:0002376	"immune system process"	16.119	-4.78	1	0	"immune system process"
basophil activation involved in immune response (GO:0002276)	2	2	0.03	+	72.98	0.00107	0.0413			GO:0007599	"hemostasis"	1.671	-7.857	0.937	0	"hemostasis"
positive regulation of Schwann cell migration (GO:1900149)	2	2	0.03	+	72.98	0.00107	0.0411			GO:0048872	"homeostasis of number of cells"	1.251	-1.39	0.955	0.278	"hemostasis"
regulation of Schwann cell migration (GO:1900147)	2	2	0.03	+	72.98	0.00107	0.041			GO:0050878	"regulation of body fluid levels"	2.765	-6.666	0.95	0.307	"hemostasis"
negative regulation of dendritic spine maintenance (GO:1902951)	2	2	0.03	+	72.98	0.00107	0.0409			GO:0019637	"organophosphate metabolic process"	4.98	-7.263	0.916	0	"organophosphate metabolic process"
regulation of pro-B cell differentiation (GO:2000973)	5	3	0.07	+	43.79	0.000128	0.00865			GO:0015949	"nucleobase-containing small molecule interconversion"	0.151	-3.695	0.951	0.106	"organophosphate metabolic process"
deoxyribonucleotide biosynthetic process (GO:0009263)	5	3	0.07	+	43.79	0.000128	0.00861			GO:0046486	"glycerolipid metabolic process"	2.232	-5.46	0.933	0.147	"organophosphate metabolic process"
positive regulation of G protein-coupled receptor signaling pathway (GO:0045745)	6	3	0.08	+	36.49	0.00019	0.0114			GO:0006629	"lipid metabolic process"	6.786	-2.662	0.969	0.166	"organophosphate metabolic process"
regulation of lymphoid progenitor cell differentiation (GO:1905456)	6	3	0.08	+	36.49	0.00019	0.0113			GO:0006793	"phosphorus metabolic process"	10.202	-7.294	0.964	0.19	"organophosphate metabolic process"
nucleobase-containing small molecule interconversion (GO:0015949)	10	5	0.14	+	36.49	1.11e-06	0.000202			GO:0009058	"biosynthetic process"	15.945	-1.943	0.969	0.204	"organophosphate metabolic process"
positive regulation of glial cell migration (GO:1903977)	6	3	0.08	+	36.49	0.00019	0.0113			GO:0044249	"cellular biosynthetic process"	15.115	-1.87	0.939	0.24	"organophosphate metabolic process"
positive regulation of cardiac epithelial to mesenchymal transition (GO:0062043)	6	3	0.08	+	36.49	0.00019	0.0112			GO:0046164	"alcohol catabolic process"	0.303	-2.111	0.947	0.356	"organophosphate metabolic process"
regulation of cardiac epithelial to mesenchymal transition (GO:0062042)	6	3	0.08	+	36.49	0.00019	0.0112			GO:0046838	"phosphorylated carbohydrate dephosphorylation"	0.095	-2.069	0.939	0.412	"organophosphate metabolic process"
regulation of glial cell migration (GO:1903975)	7	3	0.1	+	31.28	0.000269	0.0144			GO:0018105	"peptidyl-serine phosphorylation"	1.021	-1.545	0.927	0.541	"organophosphate metabolic process"
phosphatidylinositol-3-phosphate biosynthetic process (GO:0036092)	10	4	0.14	+	29.19	2.85e-05	0.00252			GO:0046839	"phospholipid dephosphorylation"	0.247	-1.65	0.919	0.612	"organophosphate metabolic process"
T cell migration (GO:0072678)	8	3	0.11	+	27.37	0.000366	0.0177			GO:1901616	"organic hydroxy compound catabolic process"	0.437	-1.889	0.965	0.627	"organophosphate metabolic process"
high-density lipoprotein particle assembly (GO:0034380)	8	3	0.11	+	27.37	0.000366	0.0176			GO:0090407	"organophosphate biosynthetic process"	3.102	-7.848	0.896	0.633	"organophosphate metabolic process"
positive regulation of nitric-oxide synthase activity (GO:0051000)	10	3	0.14	+	21.89	0.000622	0.0269			GO:0018209	"peptidyl-serine modification"	1.155	-1.405	0.968	0.634	"organophosphate metabolic process"
phosphatidylinositol phosphate biosynthetic process (GO:0046854)	43	12	0.59	+	20.37	5.37e-12	1.01e-08			GO:0043647	"inositol phosphate metabolic process"	0.325	-1.724	0.907	0.68	"organophosphate metabolic process"
phosphatidylinositol 3-kinase signaling (GO:0014065)	18	5	0.25	+	20.27	1.14e-05	0.00123			GO:0016310	"phosphorylation"	4.902	-3.521	0.916	0.682	"organophosphate metabolic process"
negative regulation of coagulation (GO:0050819)	18	5	0.25	+	20.27	1.14e-05	0.00122			GO:0006661	"phosphatidylinositol biosynthetic process"	0.808	-7.417	0.889	0.687	"organophosphate metabolic process"
negative regulation of hemostasis (GO:1900047)	18	5	0.25	+	20.27	1.14e-05	0.00121			GO:0023052	"signaling"	31.026	-8.545	1	0	"signaling"
negative regulation of blood coagulation (GO:0030195)	18	5	0.25	+	20.27	1.14e-05	0.0012			GO:0032501	"multicellular organismal process"	38.531	-1.947	1	0	"multicellular organismal process"
inositol phosphate dephosphorylation (GO:0046855)	15	4	0.21	+	19.46	0.000105	0.00741			GO:0040011	"locomotion"	7.431	-4.037	1	0	"locomotion"
lymphocyte migration (GO:0072676)	15	4	0.21	+	19.46	0.000105	0.00737			GO:0042060	"wound healing"	2.468	-7.523	0.942	0	"wound healing"
regulation of phosphatidylinositol 3-kinase activity (GO:0043551)	27	7	0.37	+	18.92	2.7e-07	5.7e-05			GO:1901652	"response to peptide"	2.715	-2.629	0.897	0.107	"wound healing"
regulation of homotypic cell-cell adhesion (GO:0034110)	12	3	0.16	+	18.25	0.000971	0.0386			GO:0009719	"response to endogenous stimulus"	7.93	-3.523	0.946	0.128	"wound healing"
regulation of B cell differentiation (GO:0045577)	12	3	0.16	+	18.25	0.000971	0.0385			GO:0006950	"response to stress"	20.028	-2.161	0.936	0.189	"wound healing"
inositol phosphate catabolic process (GO:0071545)	16	4	0.22	+	18.25	0.000129	0.00861			GO:0009611	"response to wounding"	3.001	-6.326	0.946	0.357	"wound healing"
positive regulation of monooxygenase activity (GO:0032770)	12	3	0.16	+	18.25	0.000971	0.0383			GO:0006954	"inflammatory response"	2.759	-1.947	0.947	0.362	"wound healing"
positive regulation of lipid kinase activity (GO:0090218)	16	4	0.22	+	18.25	0.000129	0.00857			GO:0009725	"response to hormone"	4.56	-1.951	0.896	0.446	"wound healing"
phosphorylated carbohydrate dephosphorylation (GO:0046838)	16	4	0.22	+	18.25	0.000129	0.00853			GO:0097305	"response to alcohol"	1.38	-2.133	0.914	0.562	"wound healing"
cellular response to interleukin-7 (GO:0098761)	13	3	0.18	+	16.84	0.00118	0.0444			GO:1904646	"cellular response to amyloid-beta"	0.23	-1.695	0.903	0.562	"wound healing"
response to interleukin-7 (GO:0098760)	13	3	0.18	+	16.84	0.00118	0.0443			GO:0071310	"cellular response to organic substance"	13.045	-3.804	0.872	0.583	"wound healing"
heart trabecula morphogenesis (GO:0061384)	13	3	0.18	+	16.84	0.00118	0.0442			GO:1904645	"response to amyloid-beta"	0.286	-1.595	0.917	0.588	"wound healing"
regulation of lipid kinase activity (GO:0043550)	35	8	0.48	+	16.68	8.39e-08	2.07e-05			GO:0034097	"response to cytokine"	6.175	-3.359	0.903	0.619	"wound healing"
B cell receptor signaling pathway (GO:0050853)	18	4	0.25	+	16.22	0.000191	0.0112			GO:1901701	"cellular response to oxygen-containing compound"	5.934	-2.029	0.883	0.689	"wound healing"
polyol catabolic process (GO:0046174)	19	4	0.26	+	15.36	0.000229	0.0129			GO:0050817	"coagulation"	1.666	-7.81	0.981	0	"coagulation"
negative regulation of wound healing (GO:0061045)	29	6	0.4	+	15.1	6.25e-06	0.000774			GO:0034380	"high-density lipoprotein particle assembly"	0.073	-1.754	0.951	0.104	"coagulation"
neutrophil chemotaxis (GO:0030593)	20	4	0.27	+	14.6	0.000272	0.0145			GO:0048514	"blood vessel morphogenesis"	2.266	-2.955	0.924	0.149	"coagulation"
regulation of blood coagulation (GO:0030193)	26	5	0.36	+	14.03	5.28e-05	0.00424			GO:0030030	"cell projection organization"	6.719	-3.42	0.981	0.156	"coagulation"
mononuclear cell migration (GO:0071674)	21	4	0.29	+	13.9	0.000321	0.0162			GO:0035295	"tube development"	4.689	-1.777	0.954	0.274	"coagulation"
regulation of T cell receptor signaling pathway (GO:0050856)	21	4	0.29	+	13.9	0.000321	0.0161			GO:0031175	"neuron projection development"	3.763	-2.248	0.908	0.307	"coagulation"
[truncated: 1,745 more rows]

## Sheet: S6
Supplementary Table S6: We reported the Molecular Function results for the various SC2 infected cell lines done using the PANTHER followed by REVIGO. The analysis was perfromed using top 100 central genes present in the Repressed TopNets using the customized reference background (which is provided in the Supplementary Table S18)
[truncated: 92 more rows]

[truncated: 17 more sheets: S7, S8, S9, S10, S11, S12, S13, S14, S15, S16, S17, S18, S19, S20, S21, S22, S23]
